# Supplementary material for: Draft Genome and Comparative Analysis of a Cutaneotrichosporon jirovecii-Related Yeast Recovered from a Human Fecal Sample
Source: J Fungi (Basel). 2026 Jun 20;12(6):450. doi: 10.3390/jof12060450 (PMC13301821; doi:10.3390/jof12060450)
Supplement: Supplementary file 1 [file jof-12-00450-s001.zip]

Archive with 5 entries (5 files):
- Supplementary Table S5. Cutaneotrichosporon reference genomes used for BLASTn-based contig filtering..xlsx
- Supplementary Table S4. Pairwise average nucleotide identity values among strain H0426_7 and representative Cutaneotrichosporon genomes..xlsx
- Supplementary Table S3. Family-level CAZyme assignments, including GH5 and GH31, across H0426_7 and representative Cutaneotrichosporon genomes..xlsx
- Supplementary Table S2. Summary of functional annotation results for strain H0426_7..xls
- Supplementary Table S1. BLASTn comparison of ITS and IGS1 sequences of strain H0426_7 against referencetype-material records..xlsx
