# Supplementary material for: Draft Genome and Comparative Analysis of a Cutaneotrichosporon jirovecii-Related Yeast Recovered from a Human Fecal Sample
Source: J Fungi (Basel). 2026 Jun 20;12(6):450. doi: 10.3390/jof12060450 (PMC13301821; doi:10.3390/jof12060450)
Supplement: Supplementary file 1 [file jof-12-00450-s001.zip › Supplementary Table S5. Cutaneotrichosporon reference genomes used for BLASTn-based contig filtering..xlsx]

## Sheet: Table S5
No.	Organism name	Strain / isolate	Assembly accession	Paired RefSeq accession	Assembly name	Assembly level	Assembly release date	WGS project accession	Total sequence length (bp)	Number of scaffolds/contigs
1	Cutaneotrichosporon cavernicola	HIS019	GCA_030864355.1	GCF_030864355.1	ASM3086435v1	Complete Genome	2023-06-24		20237334	8
2	Cutaneotrichosporon curvatum	JCM 1532	GCA_001600275.1		JCM_1532_assembly_v001	Scaffold	2016-03-01	BCJH01	18637344	75
3	Cutaneotrichosporon cutaneum	JCM 1462	GCA_001600715.1		JCM_1462_assembly_v001	Scaffold	2016-03-01	BCKU01	23155501	98
4	Cutaneotrichosporon mucoides	JCM 9939	GCA_003116955.1		JCM_9939_assembly_v001	Scaffold	2018-03-22	BCJT01	40783511	84
5	Cutaneotrichosporon spelunceum	HIS016	GCA_030805415.1		CspeluHIS016_v1	Contig	2023-06-25	BTCM01	19159328	12
6	Cutaneotrichosporon daszewskae	JCM_11166	GCA_002335585.1		JCM_11166_v001	Scaffold	2017-08-30	BEDX01	17225847	12
7	Cutaneotrichosporon arboriforme	JCM_14201	GCA_002335565.1		JCM_14201_v001	Scaffold	2017-08-30	BEDW01	19894493	28
8	Cutaneotrichosporon cyanovorans	JCM_31833	GCA_002335625.1		JCM_31833_v001	Scaffold	2017-08-30	BEDZ01	19941766	90
9	Cutaneotrichosporon oleaginosum	ATCC 20508	GCA_008065305.1	GCF_008065305.1	ASM806530v1	Contig	2019-08-22	QKWL01	19820908	8
10	Cutaneotrichosporon dermatis	NICC30027	GCA_020011015.1		ASM2001101v1	Scaffold	2021-09-13	JAIGNX01	39305439	37
11	Cutaneotrichosporon cavernicola	HIS641	GCA_030864445.1		ASM3086444v1	Complete Genome	2023-06-24		20226521	8
12	Cutaneotrichosporon cavernicola	HIS631	GCA_030864415.1		ASM3086441v1	Complete Genome	2023-06-24		20233939	7
13	Cutaneotrichosporon cavernicola	HIS002	GCA_030864325.1		ASM3086432v1	Complete Genome	2023-06-24		20195966	7
14	Cutaneotrichosporon sp. HIS471	HIS471	GCA_030864385.1		ASM3086438v1	Complete Genome	2023-06-24		20595329	8
15	Cutaneotrichosporon curvatum	ATCC 10567	GCA_020080345.1		ASM2008034v1	Contig	2021-09-21	NIUX01	19694337	113
16	Cutaneotrichosporon dermatis	JCM 11170	GCA_003116895.1		JCM_11170_assembly_v001	Scaffold	2018-03-22	BCKR01	23337637	37
17	Cutaneotrichosporon oleaginosum	ATCC 20509	GCA_001712445.1		ASM171244v1	Scaffold	2016-08-24	MATS01	19908169	16
18	Cutaneotrichosporon curvatum	PG5214	GCA_037041535.1		ASM3704153v1	Contig	2024-03-06	JAXQIQ01	18088720	121
19	Cutaneotrichosporon cutaneum	P1411	GCA_023628135.1		ASM2362813v1	Scaffold	2022-06-01	JAMALK01	23168718	174
20	Cutaneotrichosporon cutaneum	F5804	GCA_037041245.1		ASM3704124v1	Scaffold	2024-03-06	JAXQIF01	22408704	323
21	Cutaneotrichosporon cutaneum	P7712	GCA_037040775.1		ASM3704077v1	Scaffold	2024-03-06	JAXQHH01	23012178	421
22	Cutaneotrichosporon cutaneum	P60-01A	GCA_037040655.1		ASM3704065v1	Scaffold	2024-03-06	JAXQHC01	22961093	594
23	Cutaneotrichosporon cutaneum	F60-07	GCA_037041285.1		ASM3704128v1	Scaffold	2024-03-06	JAXQIG01	22355430	612
24	Cutaneotrichosporon cutaneum	DX6412A	GCA_037041015.1		ASM3704101v1	Scaffold	2024-03-06	JAXQHT01	22984990	692
25	Cutaneotrichosporon curvatum	SBUG-Y 855	GCA_001028165.1		ASM102816v1	Contig	2015-06-15	LDEP01	16443618	354
26	Cutaneotrichosporon cutaneum	ACCC 20271	GCA_001613755.1		ASM161375v1	Scaffold	2016-04-07	LTAL01	30717177	21
27	Cutaneotrichosporon oleaginosum		GCA_963992775.1		COassembly2019	Contig	2024-03-20	CAXDVN01	19950899	9
28	Cutaneotrichosporon dermatis	M4303A	GCA_023628035.1		ASM2362803v1	Scaffold	2022-06-01	JAMALL01	23304742	24
29	Cutaneotrichosporon sp. PA3318	PA3318	GCA_023627975.1		ASM2362797v1	Scaffold	2022-06-01	JAMALO01	20090236	17
30	Cutaneotrichosporon sp. PT3311B	PT3311B	GCA_023627985.1		ASM2362798v1	Scaffold	2022-06-01	JAMALP01	20091665	18
31	Cutaneotrichosporon sp. PDH3307A	PDH3307A	GCA_023629995.1		ASM2362999v1	Scaffold	2022-06-01	JAMAMA01	21952620	25
32	Cutaneotrichosporon sp. PL3408A	PL3408A	GCA_023629975.1		ASM2362997v1	Scaffold	2022-06-01	JAMAMB01	21953332	23
33	Cutaneotrichosporon sp. M94-02A	M94-02A	GCA_037040355.1		ASM3704035v1	Scaffold	2024-03-06	JAXQGU01	18216673	99
34	Cutaneotrichosporon sp. PK4640	PK4640	GCA_023630115.1		ASM2363011v1	Scaffold	2022-06-01	JAMALN01	45199702	2175
35	Cutaneotrichosporon sp. P10-008	P10-008	GCA_023630095.1		ASM2363009v1	Scaffold	2022-06-01	JAMALM01	45176577	2290
36	Cutaneotrichosporon oleaginosum	IBC0246	GCA_001027345.1	GCF_001027345.1	Triol1	Scaffold	2015-06-12	JZUH01	19835558	180
Note: These 36 NCBI Cutaneotrichosporon genome assemblies correspond to the genus-level reference database used for BLASTn-based contig filtering. Type-strain ribosomal records for C. jirovecii CBS 6864/ATCC 34499 and the two public C. jirovecii-labelled SRA-derived datasets used in exploratory ANI/CAZyme comparisons were not part of this 36-assembly contig-filtering reference list.
