# Supplementary material for: Draft Genome and Comparative Analysis of a Cutaneotrichosporon jirovecii-Related Yeast Recovered from a Human Fecal Sample
Source: J Fungi (Basel). 2026 Jun 20;12(6):450. doi: 10.3390/jof12060450 (PMC13301821; doi:10.3390/jof12060450)
Supplement: Supplementary file 1 [file jof-12-00450-s001.zip › Supplementary Table S4. Pairwise average nucleotide identity values among strain H0426_7 and representative Cutaneotrichosporon genomes..xlsx]

## Sheet: ANI.matrix
	Cutaneotrichosporon jirovecii: ERR2799408	Cutaneotrichosporon jirovecii: ERR3040836	Cutaneotrichosporon curvatum: GCA_001600275.1	Cutaneotrichosporon cutaneum: GCA_001600715.1	Cutaneotrichosporon arboriforme: GCA_002335565.1	Cutaneotrichosporon daszewskae: GCA_002335585.1	Cutaneotrichosporon cyanovorans: GCA_002335625.1	Cutaneotrichosporon mucoides: GCA_003116955.1	Cutaneotrichosporon oleaginosum: GCA_008065305.1	Cutaneotrichosporon dermatis: GCA_020011015.1	Cutaneotrichosporon sp. P10-008: GCA_023630095.1	Cutaneotrichosporon sp. PK4640: GCA_023630115.1	Cutaneotrichosporon spelunceum: GCA_030805415.1	Cutaneotrichosporon cavernicola: GCA_030864355.1	H0426_7
Cutaneotrichosporon jirovecii: ERR2799408	100	99.9122	73.9182	73.8896	73.8775	73.8902	73.9208	73.92	73.8814	73.9154	73.8961	73.8949	73.8808	73.9084	73.8653
Cutaneotrichosporon jirovecii: ERR3040836	99.9122	100	73.929	73.9112	73.8932	73.919	73.9316	73.9368	73.8986	73.9326	73.9122	73.9098	73.895	73.9284	73.8816
Cutaneotrichosporon curvatum: GCA_001600275.1	73.9182	73.929	100	76.0068	75.6168	75.9082	78.132	75.9955	75.514	75.9281	76.0238	76.0374	75.3364	75.4362	75.8495
Cutaneotrichosporon cutaneum: GCA_001600715.1	73.8896	73.9112	76.0068	100	76.8169	76.3097	75.7165	78.5345	80.969	78.4454	84.1801	84.1923	80.4385	81.2247	83.7137
Cutaneotrichosporon arboriforme: GCA_002335565.1	73.8775	73.8932	75.6168	76.8169	100	75.9405	75.3204	76.6698	76.0465	76.6371	76.8127	76.8152	75.913	76.0804	76.5732
Cutaneotrichosporon daszewskae: GCA_002335585.1	73.8902	73.919	75.9082	76.3097	75.9405	100	75.5964	76.2645	75.677	76.2134	76.3867	76.3983	75.562	75.5911	76.1147
Cutaneotrichosporon cyanovorans: GCA_002335625.1	73.9208	73.9316	78.132	75.7165	75.3204	75.5964	100	75.6667	75.2932	75.6278	75.701	75.713	75.1437	75.2171	75.5272
Cutaneotrichosporon mucoides: GCA_003116955.1	73.92	73.9368	75.9955	78.5345	76.6698	76.2645	75.6667	100	77.4428	97.4363	78.3446	78.3618	77.0996	77.3068	78.1075
Cutaneotrichosporon oleaginosum: GCA_008065305.1	73.8814	73.8986	75.514	80.969	76.0465	75.677	75.2932	77.4428	100	77.3509	81.1635	81.1759	78.4895	78.7988	80.7245
Cutaneotrichosporon dermatis: GCA_020011015.1	73.9154	73.9326	75.9281	78.4454	76.6371	76.2134	75.6278	97.4363	77.3509	100	78.2812	78.3125	77.0566	77.257	78.023
Cutaneotrichosporon sp. P10-008: GCA_023630095.1	73.8961	73.9122	76.0238	84.1801	76.8127	76.3867	75.701	78.3446	81.1635	78.2812	100	99.9562	80.1661	80.8167	98.8351
Cutaneotrichosporon sp. PK4640: GCA_023630115.1	73.8949	73.9098	76.0374	84.1923	76.8152	76.3983	75.713	78.3618	81.1759	78.3125	99.9562	100	80.1655	80.8191	98.8318
Cutaneotrichosporon spelunceum: GCA_030805415.1	73.8808	73.895	75.3364	80.4385	75.913	75.562	75.1437	77.0996	78.4895	77.0566	80.1661	80.1655	100	81.8968	79.7289
Cutaneotrichosporon cavernicola: GCA_030864355.1	73.9084	73.9284	75.4362	81.2247	76.0804	75.5911	75.2171	77.3068	78.7988	77.257	80.8167	80.8191	81.8968	100	80.3776
H0426_7	73.8653	73.8816	75.8495	83.7137	76.5732	76.1147	75.5272	78.1075	80.7245	78.023	98.8351	98.8318	79.7289	80.3776	100
