# Supplementary material for: Draft Genome and Comparative Analysis of a Cutaneotrichosporon jirovecii-Related Yeast Recovered from a Human Fecal Sample
Source: J Fungi (Basel). 2026 Jun 20;12(6):450. doi: 10.3390/jof12060450 (PMC13301821; doi:10.3390/jof12060450)
Supplement: Supplementary file 1 [file jof-12-00450-s001.zip › Supplementary Table S3. Family-level CAZyme assignments, including GH5 and GH31, across H0426_7 and representative Cutaneotrichosporon genomes..xlsx]

## Sheet: Selected GH families
CAZy family	H0426_7	Cutaneotrichosporon jirovecii: ERR2799408	Cutaneotrichosporon jirovecii: ERR3040836	Cutaneotrichosporon sp. P10-008: GCA_023630095.1	Cutaneotrichosporon sp. PK4640: GCA_023630115.1	Cutaneotrichosporon curvatum: GCA_001600275.1	Cutaneotrichosporon cutaneum: GCA_001600715.1	Cutaneotrichosporon arboriforme: GCA_002335565.1	Cutaneotrichosporon daszewskae: GCA_002335585.1	Cutaneotrichosporon cyanovorans: GCA_002335625.1	Cutaneotrichosporon mucoides: GCA_003116955.1	Cutaneotrichosporon oleaginosum: GCA_008065305.1	Cutaneotrichosporon dermatis: GCA_020011015.1	Cutaneotrichosporon spelunceum: GCA_030805415.1	Cutaneotrichosporon cavernicola: GCA_030864355.1
GH31	7	2	3	7	7	3	4	2	4	3	7	3	7	4	4
GH5	16	6	5	18	19	8	10	8	10	8	19	7	18	7	10
Selected CAZy family-level annotation results are shown for GH5 and GH31, which are highlighted in the main text. Counts were generated with the same annotation pipeline used for the CAZyme class comparison. The two public datasets labelled as C. jirovecii are retained as exploratory references because of read-level quality concerns discussed in the main text. GH, glycoside hydrolase.
