# Supplementary material for: Draft Genome and Comparative Analysis of a Cutaneotrichosporon jirovecii-Related Yeast Recovered from a Human Fecal Sample
Source: J Fungi (Basel). 2026 Jun 20;12(6):450. doi: 10.3390/jof12060450 (PMC13301821; doi:10.3390/jof12060450)
Supplement: Supplementary file 1 [file jof-12-00450-s001.zip › Supplementary Table S2. Summary of functional annotation results for strain H0426_7..xls]

protein_ID	blast_nr	nr_description	blast_swissprot	swissprot_description	blast_KEGG	KEGG_name	KEGG_description	EC	GO-BiologicalProcess	GO-MolecularFunction	GO-CellularComponent	blast_KOG	Functional_description	Functional_class	Class_description	TCDB_gene_id	TC_number	TCDB_gene_description	PHI	blast_DFVF	CAZY_family
model.g13916.t1	XP_018276904.1	XP_018276904.1 hypothetical protein CC85DRAFT_287515 [Cutaneotrichosporon oleaginosus]	-	-	-	-	-	-	-	-	-	-	-	-	-	-	-	-	-	-	-
model.g13917.t1	-	-	-	-	-	-	-	-	-	-	-	-	-	-	-	-	-	-	-	-	-
model.g13918.t1	XP_018276904.1	XP_018276904.1 hypothetical protein CC85DRAFT_287515 [Cutaneotrichosporon oleaginosus]	-	-	-	-	-	-	-	-	-	-	-	-	-	-	-	-	-	-	-
model.g13919.t1	XP_018276903.1	XP_018276903.1 alpha/beta-hydrolase [Cutaneotrichosporon oleaginosus]	P32751	sp|P32751|CHLE_MACMU Cholinesterase (Fragment) OS=Macaca mulatta GN=BCHE PE=2 SV=1	-	-	-	-	-	-	-	KOG1516	Carboxylesterase and related proteins	R	General function prediction only	-	-	-	-	-	-
model.g13920.t1	XP_018276902.1	XP_018276902.1 hypothetical protein CC85DRAFT_287513 [Cutaneotrichosporon oleaginosus]	-	-	-	-	-	-	-	-	-	-	-	-	-	-	-	-	-	-	-
model.g13921.t1	-	-	-	-	-	-	-	-	-	-	-	-	-	-	-	-	-	-	-	-	-
model.g13922.t1	XP_018275637.1	XP_018275637.1 hypothetical protein CC85DRAFT_305320 [Cutaneotrichosporon oleaginosus]	-	-	-	-	-	-	-	-	-	-	-	-	-	-	-	-	-	-	-
model.g13923.t1	XP_018275636.1	XP_018275636.1 class I glutamine amidotransferase-like protein [Cutaneotrichosporon oleaginosus]	Q5AF03	sp|Q5AF03|HSP31_CANAL Glyoxalase 3 OS=Candida albicans (strain SC5314 / ATCC MYA-2876) GN=GLX3 PE=1 SV=1	-	-	-	-	-	-	-	-	-	-	-	-	-	-	-	-	-
model.g13924.t1	XP_018275635.1	XP_018275635.1 hypothetical protein CC85DRAFT_251704 [Cutaneotrichosporon oleaginosus]	-	-	-	-	-	-	-	-	-	-	-	-	-	-	-	-	-	-	-
model.g13925.t1	-	-	-	-	-	-	-	-	GO:0003333//amino acid transmembrane transport	GO:0015171//amino acid transmembrane transporter activity	GO:0016020//membrane	-	-	-	-	-	-	-	-	-	-
model.g13926.t1	XP_018277810.1	XP_018277810.1 hypothetical protein CC85DRAFT_329193 [Cutaneotrichosporon oleaginosus]	-	-	-	-	-	-	GO:0008152//metabolic process	GO:0003824//catalytic activity	-	-	-	-	-	-	-	-	-	-	-
model.g13927.t1	-	-	-	-	-	-	-	-	-	-	-	-	-	-	-	-	-	-	-	-	-
model.g13928.t1	-	-	-	-	-	-	-	-	-	-	-	-	-	-	-	-	-	-	-	-	-
model.g13929.t1	XP_018282033.1	XP_018282033.1 PLP-dependent transferase [Cutaneotrichosporon oleaginosus]	-	-	-	-	-	-	GO:0009058//biosynthetic process	GO:0030170//pyridoxal phosphate binding	-	-	-	-	-	-	-	-	-	-	-
model.g13930.t1	XP_018283023.1	XP_018283023.1 hypothetical protein CC85DRAFT_298718 [Cutaneotrichosporon oleaginosus]	-	-	-	-	-	-	-	-	-	-	-	-	-	-	-	-	-	-	-
model.g13931.t1	XP_018282031.1	XP_018282031.1 hypothetical protein CC85DRAFT_299599 [Cutaneotrichosporon oleaginosus]	-	-	-	-	-	-	-	-	-	-	-	-	-	-	-	-	-	-	-
model.g13932.t1	XP_018282030.1	XP_018282030.1 hypothetical protein CC85DRAFT_136850 [Cutaneotrichosporon oleaginosus]	-	-	-	-	-	-	-	GO:0045735//nutrient reservoir activity	-	-	-	-	-	-	-	-	-	-	-
model.g13933.t1	XP_018282029.1	XP_018282029.1 hypothetical protein CC85DRAFT_269456 [Cutaneotrichosporon oleaginosus]	-	-	-	-	-	-	-	-	-	KOG0953	Mitochondrial RNA helicase SUV3, DEAD-box superfamily	A	RNA processing and modification	-	-	-	-	-	-
model.g13934.t1	-	-	-	-	-	-	-	-	-	-	-	-	-	-	-	-	-	-	-	-	-
model.g13942.t1	-	-	-	-	-	-	-	-	-	-	-	-	-	-	-	-	-	-	-	-	-
model.g13943.t1	XP_018276322.1	XP_018276322.1 P-loop containing nucleoside triphosphate hydrolase protein [Cutaneotrichosporon oleaginosus]	P0CE69	sp|P0CE69|YK104_YEAST Putative uncharacterized protein YKR104W OS=Saccharomyces cerevisiae (strain ATCC 204508 / S288c) GN=YKR104W PE=5 SV=1	-	-	-	-	GO:0006810//transport;GO:0055085//transmembrane transport	GO:0005524//ATP binding;GO:0016887//ATPase activity;GO:0042626//ATPase activity, coupled to transmembrane movement of substances	GO:0016021//integral component of membrane	-	-	-	-	-	-	-	-	-	-
model.g13944.t1	XP_018276321.1	XP_018276321.1 kinase-like protein [Cutaneotrichosporon oleaginosus]	-	-	-	-	-	-	GO:0006468//protein phosphorylation	GO:0004672//protein kinase activity;GO:0005524//ATP binding	-	-	-	-	-	-	-	-	-	-	-
model.g13945.t1	XP_018276320.1	XP_018276320.1 putative membrane protein [Cutaneotrichosporon oleaginosus]	Q12116	sp|Q12116|TMS1_YEAST Membrane protein TMS1 OS=Saccharomyces cerevisiae (strain ATCC 204508 / S288c) GN=TMS1 PE=1 SV=1	-	-	-	-	-	-	GO:0016020//membrane	KOG2592	Tumor differentially expressed (TDE) protein	S	Function unknown	-	-	-	-	-	-
model.g13946.t1	XP_018276319.1	XP_018276319.1 Xpo1-domain-containing protein [Cutaneotrichosporon oleaginosus]	P0CN65	sp|P0CN65|XPOT_CRYNB Exportin-T OS=Cryptococcus neoformans var. neoformans serotype D (strain B-3501A) GN=LOS1 PE=3 SV=1	K14288	XPOT	exportin-T	-	-	-	-	-	-	-	-	-	-	-	-	-	-
model.g13947.t1	-	-	-	-	-	-	-	-	GO:0006811//ion transport;GO:0055085//transmembrane transport	GO:0015075//ion transmembrane transporter activity	GO:0016020//membrane	-	-	-	-	-	-	-	-	-	-
model.g13948.t1	XP_014179226.1	XP_014179226.1 acetyltransferase [Trichosporon asahii var. asahii CBS 2479]	-	-	-	-	-	-	-	GO:0008080//N-acetyltransferase activity	-	-	-	-	-	-	-	-	-	-	-
model.g13949.t1	XP_018280293.1	XP_018280293.1 hypothetical protein CC85DRAFT_284089 [Cutaneotrichosporon oleaginosus]	-	-	-	-	-	-	GO:0055085//transmembrane transport	GO:0022857//transmembrane transporter activity	GO:0016021//integral component of membrane	-	-	-	-	-	-	-	-	-	-
model.g13950.t1	XP_018280294.1	XP_018280294.1 hypothetical protein CC85DRAFT_300975 [Cutaneotrichosporon oleaginosus]	-	-	-	-	-	-	-	-	-	-	-	-	-	-	-	-	-	-	-
model.g13951.t1	-	-	-	-	-	-	-	-	-	-	-	-	-	-	-	-	-	-	-	-	-
model.g13952.t1	XP_018282399.1	XP_018282399.1 hypothetical protein CC85DRAFT_268466 [Cutaneotrichosporon oleaginosus]	-	-	-	-	-	-	-	-	-	-	-	-	-	-	-	-	-	-	CBM13
model.g13953.t1	XP_018282401.1	XP_018282401.1 hypothetical protein CC85DRAFT_268467 [Cutaneotrichosporon oleaginosus]	P0CP74	sp|P0CP74|PLB1_CRYNJ Phospholipase B OS=Cryptococcus neoformans var. neoformans serotype D (strain JEC21 / ATCC MYA-565) GN=PLB1 PE=3 SV=1	K13333	PLB	lysophospholipase	EC:3.1.1.5	GO:0009395//phospholipid catabolic process	GO:0004620//phospholipase activity	-	-	-	-	-	-	-	-	PHI:228|Q9P8P2|PLB1|5207|Cryptococcus neoformans|Cryptococcosis|Rabbits & hares|Phospholipase B|Gene disruption; gene complementation|reduced virulence	-	-
model.g13954.t1	XP_018282402.1	XP_018282402.1 S-adenosyl-L-methionine-dependent methyltransferase [Cutaneotrichosporon oleaginosus]	-	-	-	-	-	-	-	-	-	-	-	-	-	-	-	-	-	-	-
model.g13960.t1	XP_018275540.1	XP_018275540.1 hypothetical protein CC85DRAFT_288924 [Cutaneotrichosporon oleaginosus]	P0CM86	sp|P0CM86|COX19_CRYNJ Cytochrome c oxidase assembly protein COX19 OS=Cryptococcus neoformans var. neoformans serotype D (strain JEC21 / ATCC MYA-565) GN=COX19 PE=3 SV=1	-	-	-	-	-	GO:0003954//NADH dehydrogenase activity;GO:0008137//NADH dehydrogenase (ubiquinone) activity	GO:0005739//mitochondrion	KOG3477	Putative cytochrome c oxidase, subunit COX19	C	Energy production and conversion	-	-	-	-	-	-
model.g13961.t1	XP_018275544.1	XP_018275544.1 hypothetical protein CC85DRAFT_251822 [Cutaneotrichosporon oleaginosus]	-	-	-	-	-	-	-	GO:0016747//transferase activity, transferring acyl groups other than amino-acyl groups	-	-	-	-	-	-	-	-	-	-	-
model.g13962.t1	XP_018275545.1	XP_018275545.1 FAD/NAD(P)-binding domain-containing protein [Cutaneotrichosporon oleaginosus]	-	-	K05906	PCYOX1,FCLY	prenylcysteine oxidase / farnesylcysteine lyase	EC:1.8.3.5 1.8.3.6	GO:0030328//prenylcysteine catabolic process;GO:0055114//oxidation-reduction process	GO:0016670//oxidoreductase activity, acting on a sulfur group of donors, oxygen as acceptor	-	-	-	-	-	-	-	-	-	-	-
model.g13963.t1	XP_018275546.1	XP_018275546.1 hypothetical protein CC85DRAFT_305395 [Cutaneotrichosporon oleaginosus]	-	-	-	-	-	-	-	-	-	-	-	-	-	-	-	-	-	-	-
model.g13964.t1	XP_018275547.1	XP_018275547.1 TPR-like protein [Cutaneotrichosporon oleaginosus]	-	-	-	-	-	-	-	-	-	-	-	-	-	-	-	-	-	-	-
model.g13965.t1	-	-	-	-	-	-	-	-	GO:0006412//translation	GO:0003735//structural constituent of ribosome	GO:0005622//intracellular;GO:0005840//ribosome	KOG0746	60S ribosomal protein L3 and related proteins	J	Translation, ribosomal structure and biogenesis	-	-	-	-	-	-
model.g13966.t1	XP_018275587.1	XP_018275587.1 putative Pre-mRNA splicing factor [Cutaneotrichosporon oleaginosus]	-	-	K12844	PRPF31	U4/U6 small nuclear ribonucleoprotein PRP31	-	-	-	-	KOG2574	mRNA splicing factor PRP31	A	RNA processing and modification	-	-	-	-	-	-
model.g13967.t1	XP_018275589.1	XP_018275589.1 hypothetical protein CC85DRAFT_314048 [Cutaneotrichosporon oleaginosus]	-	-	-	-	-	-	-	-	-	-	-	-	-	-	-	-	-	-	-
model.g13968.t1	XP_018275590.1	XP_018275590.1 Phosphoenolpyruvate/pyruvate domain-containing protein [Cutaneotrichosporon oleaginosus]	-	-	K02510	hpaI,hpcH	4-hydroxy-2-oxoheptanedioate aldolase	EC:4.1.2.52	-	GO:0003824//catalytic activity	-	-	-	-	-	-	-	-	-	-	-
model.g13969.t1	XP_018275591.1	XP_018275591.1 SET domain-containing protein [Cutaneotrichosporon oleaginosus]	-	-	-	-	-	-	-	GO:0005515//protein binding	-	-	-	-	-	-	-	-	-	-	-
model.g13970.t1	XP_018275592.1	XP_018275592.1 hypothetical protein CC85DRAFT_288875 [Cutaneotrichosporon oleaginosus]	-	-	-	-	-	-	-	GO:0005515//protein binding	-	-	-	-	-	-	-	-	PHI:7124|I1RRB0|FgEB1|5518|Fusarium graminearum|Fusarium head blight|Monocots|Microtubule end-binding protein|Gene deletion: full; gene complementation|reduced virulence	-	-
model.g13971.t1	XP_018275593.1	XP_018275593.1 P-loop containing nucleoside triphosphate hydrolase protein [Cutaneotrichosporon oleaginosus]	-	-	-	-	-	-	-	GO:0003676//nucleic acid binding;GO:0005524//ATP binding	-	-	-	-	-	-	-	-	-	-	-
model.g13972.t1	XP_018281973.1	XP_018281973.1 septin [Cutaneotrichosporon oleaginosus]	P48008	sp|P48008|SPN3_SCHPO Septin homolog spn3 OS=Schizosaccharomyces pombe (strain 972 / ATCC 24843) GN=spn3 PE=1 SV=3	-	-	-	-	-	GO:0005525//GTP binding	-	KOG2655	Septin family protein (P-loop GTPase)	DZU	Cell cycle control, cell division, chromosome partitioning;Cytoskeleton;Intracellular trafficking, secretion, and vesicular transport	-	-	-	PHI:6409|I1RYH0|FgCdc11|5518|Fusarium graminearum|Fusarium head blight|Monocots|cell division control protein|Gene deletion: full; gene complementation|reduced virulence	-	-
model.g13973.t1	XP_018281972.1	XP_018281972.1 Sec34-domain-containing protein [Cutaneotrichosporon oleaginosus]	-	-	-	-	-	-	GO:0006886//intracellular protein transport	-	GO:0005801//cis-Golgi network;GO:0016020//membrane	-	-	-	-	-	-	-	-	-	-
model.g13974.t1	XP_018281971.1	XP_018281971.1 hypothetical protein CC85DRAFT_325607 [Cutaneotrichosporon oleaginosus]	-	-	-	-	-	-	-	-	-	-	-	-	-	-	-	-	-	-	-
model.g13975.t1	XP_018281970.1	XP_018281970.1 MFS general substrate transporter [Cutaneotrichosporon oleaginosus]	-	-	-	-	-	-	GO:0055085//transmembrane transport	-	GO:0016021//integral component of membrane	-	-	-	-	-	-	-	-	-	-
model.g13976.t1	XP_018281969.1	XP_018281969.1 hypothetical protein CC85DRAFT_325605 [Cutaneotrichosporon oleaginosus]	-	-	-	-	-	-	-	-	-	-	-	-	-	-	-	-	-	-	-
model.g13977.t1	XP_018281968.1	XP_018281968.1 hypothetical protein CC85DRAFT_234074, partial [Cutaneotrichosporon oleaginosus]	-	-	-	-	-	-	-	-	-	-	-	-	-	-	-	-	-	-	-
model.g13978.t1	-	-	-	-	-	-	-	-	-	-	-	-	-	-	-	-	-	-	-	-	-
model.g13979.t1	XP_018281967.1	XP_018281967.1 hypothetical protein CC85DRAFT_282557 [Cutaneotrichosporon oleaginosus]	P87041	sp|P87041|GMS1_SCHPO UDP-galactose transporter OS=Schizosaccharomyces pombe (strain 972 / ATCC 24843) GN=gms1 PE=2 SV=3	-	-	-	-	GO:0008643//carbohydrate transport	GO:0005351//sugar:proton symporter activity	GO:0000139//Golgi membrane;GO:0016021//integral component of membrane	KOG2234	Predicted UDP-galactose transporter	G	Carbohydrate transport and metabolism	gnl|TC-DB|Q93890	2.A.7.12.4	UDP-galactose/UDP-N-acetylglucosamine transporter srf-3 - Caenorhabditis elegans.	PHI:6749|Q55M11|UGT1|5207|Cryptococcus neoformans|Fungal meningitis|Rodents|UDP-Galactose/UDP-GalNAc transporter|Gene deletion; gene complementation|loss of pathogenicity	-	-
model.g13980.t1	-	-	-	-	-	-	-	-	-	-	-	-	-	-	-	-	-	-	-	-	-
model.g13981.t1	XP_018279468.1	XP_018279468.1 hypothetical protein CC85DRAFT_273381 [Cutaneotrichosporon oleaginosus]	P0CQ39	sp|P0CQ39|SYM1_CRYNB Protein SYM1 OS=Cryptococcus neoformans var. neoformans serotype D (strain B-3501A) GN=SYM1 PE=3 SV=1	K13348	MPV17	protein Mpv17	-	-	-	GO:0016021//integral component of membrane	KOG1944	Peroxisomal membrane protein MPV17 and related proteins	R	General function prediction only	gnl|TC-DB|Q06563	9.B.192.1.2	Protein SYM1 OS=Saccharomyces cerevisiae (strain ATCC 204508 / S288c) GN=SYM1 PE=1 SV=1	-	-	-
model.g13982.t1	XP_018279469.1	XP_018279469.1 hypothetical protein CC85DRAFT_317684 [Cutaneotrichosporon oleaginosus]	-	-	-	-	-	-	-	-	-	-	-	-	-	-	-	-	-	-	-
model.g13983.t1	XP_018281381.1	XP_018281381.1 hypothetical protein CC85DRAFT_283201 [Cutaneotrichosporon oleaginosus]	-	-	K08331	ATG13	autophagy-related protein 13	-	GO:0006914//autophagy	-	GO:1990316//ATG1/ULK1 kinase complex	-	-	-	-	-	-	-	-	-	-
model.g13984.t1	XP_018281382.1	XP_018281382.1 hypothetical protein CC85DRAFT_323610 [Cutaneotrichosporon oleaginosus]	-	-	K03132	TAF7	transcription initiation factor TFIID subunit 7	-	GO:0006367//transcription initiation from RNA polymerase II promoter	-	GO:0005669//transcription factor TFIID complex	-	-	-	-	-	-	-	-	-	-
model.g13985.t1	XP_018281383.1	XP_018281383.1 hypothetical protein CC85DRAFT_190307 [Cutaneotrichosporon oleaginosus]	-	-	-	-	-	-	-	-	-	-	-	-	-	-	-	-	-	-	-
model.g3326.t1	XP_018261542.1	XP_018261542.1 hypothetical protein I303_05980 [Kwoniella dejecticola CBS 10117]	-	-	-	-	-	-	-	-	-	-	-	-	-	-	-	-	-	-	-
model.g3327.t1	XP_018275277.1	XP_018275277.1 hypothetical protein CC85DRAFT_314231 [Cutaneotrichosporon oleaginosus]	-	-	-	-	-	-	-	-	-	-	-	-	-	-	-	-	-	-	-
model.g3328.t1	-	-	-	-	-	-	-	-	-	-	-	-	-	-	-	-	-	-	-	-	-
model.g3329.t1	-	-	-	-	-	-	-	-	-	-	-	-	-	-	-	-	-	-	-	-	-
model.g3330.t1	XP_018275945.1	XP_018275945.1 putative vacuole fusion, non-autophagic-related protein [Cutaneotrichosporon oleaginosus]	-	-	-	-	-	-	-	-	-	-	-	-	-	gnl|TC-DB|P40046	9.B.51.1.6	Vacuolar transporter chaperone 1 OS=Saccharomyces cerevisiae (strain ATCC 204508 / S288c) GN=VTC1 PE=1 SV=3	-	-	-
model.g3331.t1	EKC97377.1	EKC97377.1 vacuolar protein sorting-associated protein vps5 [Trichosporon asahii var. asahii CBS 8904]	-	-	-	-	-	-	-	GO:0035091//phosphatidylinositol binding	-	-	-	-	-	-	-	-	-	-	-
model.g3332.t1	XP_018280548.1	XP_018280548.1 DUF1620-domain-containing protein [Cutaneotrichosporon oleaginosus]	-	-	-	-	-	-	-	-	-	-	-	-	-	-	-	-	-	-	-
model.g3333.t1	XP_018280549.1	XP_018280549.1 mRNA triphosphatase CET1 [Cutaneotrichosporon oleaginosus]	-	-	-	-	-	-	-	GO:0004651//polynucleotide 5'-phosphatase activity	-	-	-	-	-	-	-	-	-	-	-
model.g3334.t1	XP_018280550.1	XP_018280550.1 hypothetical protein CC85DRAFT_29581 [Cutaneotrichosporon oleaginosus]	-	-	-	-	-	-	-	-	-	-	-	-	-	-	-	-	-	-	-
model.g3335.t1	XP_018280553.1	XP_018280553.1 hypothetical protein CC85DRAFT_326732 [Cutaneotrichosporon oleaginosus]	P21260	sp|P21260|YPRO_OWEFU Uncharacterized proline-rich protein (Fragment) OS=Owenia fusiformis PE=4 SV=1	K11240	MSG5	tyrosine-protein phosphatase MSG5	EC:3.1.3.48	GO:0016311//dephosphorylation	GO:0008138//protein tyrosine/serine/threonine phosphatase activity	-	KOG1716	Dual specificity phosphatase	V	Defense mechanisms	-	-	-	-	-	-
model.g3336.t1	XP_018274835.1	XP_018274835.1 pyridoxamine 5'-phosphate oxidase, partial [Cutaneotrichosporon oleaginosus]	Q2T0M6	sp|Q2T0M6|PDXH_BURTA Pyridoxine/pyridoxamine 5'-phosphate oxidase OS=Burkholderia thailandensis (strain ATCC 700388 / DSM 13276 / CIP 106301 / E264) GN=pdxH PE=3 SV=2	-	-	-	-	-	-	-	KOG2586	Pyridoxamine-phosphate oxidase	H	Coenzyme transport and metabolism	-	-	-	-	-	-
model.g3337.t1	XP_018274834.1	XP_018274834.1 putative beta-glucosidase [Cutaneotrichosporon oleaginosus]	A1DCV5	sp|A1DCV5|BGLL_NEOFI Probable beta-glucosidase L OS=Neosartorya fischeri (strain ATCC 1020 / DSM 3700 / CBS 544.65 / FGSC A1164 / JCM 1740 / NRRL 181 / WB 181) GN=bglL PE=3 SV=1	K05349	bglX	beta-glucosidase	EC:3.2.1.21	GO:0005975//carbohydrate metabolic process	GO:0004553//hydrolase activity, hydrolyzing O-glycosyl compounds	-	-	-	-	-	-	-	-	PHI:24|Q00903|Avenacinase|29850|Gaeumannomyces graminis|No data found|Monocots|Avenacinase|Gene disruption|loss of pathogenicity	-	GH3
model.g3338.t1	-	-	-	-	-	-	-	-	-	-	-	-	-	-	-	-	-	-	-	-	-
model.g3339.t1	-	-	-	-	-	-	-	-	-	-	-	-	-	-	-	-	-	-	-	-	-
model.g3340.t1	-	-	-	-	-	-	-	-	-	-	-	-	-	-	-	-	-	-	-	-	-
model.g3341.t1	XP_018274832.1	XP_018274832.1 hypothetical protein CC85DRAFT_306055 [Cutaneotrichosporon oleaginosus]	-	-	-	-	-	-	-	GO:0008080//N-acetyltransferase activity	-	-	-	-	-	-	-	-	-	-	-
model.g3342.t1	XP_018274831.1	XP_018274831.1 hypothetical protein CC85DRAFT_314471 [Cutaneotrichosporon oleaginosus]	Q9LTP5	sp|Q9LTP5|GRP5_ARATH Glycine-rich protein 5 OS=Arabidopsis thaliana GN=GRP5 PE=2 SV=1	-	-	-	-	-	-	-	KOG1283	Serine carboxypeptidases	O	Posttranslational modification, protein turnover, chaperones	-	-	-	-	-	-
model.g3343.t1	XP_018274830.1	XP_018274830.1 Metallo-hydrolase/oxidoreductase, partial [Cutaneotrichosporon oleaginosus]	Q769K2	sp|Q769K2|NAPEP_RAT N-acyl-phosphatidylethanolamine-hydrolyzing phospholipase D OS=Rattus norvegicus GN=Napepld PE=1 SV=1	-	-	-	-	-	-	-	-	-	-	-	-	-	-	-	-	-
model.g13986.t1	XP_018279740.1	XP_018279740.1 putative signal peptidase [Cutaneotrichosporon oleaginosus]	-	-	K12948	SPCS3,SPC3	signal peptidase complex subunit 3	EC:3.4.-.-	GO:0006465//signal peptide processing	GO:0008233//peptidase activity	GO:0005787//signal peptidase complex;GO:0016021//integral component of membrane	-	-	-	-	-	-	-	-	-	-
model.g13987.t1	XP_018279741.1	XP_018279741.1 hypothetical protein CC85DRAFT_291685 [Cutaneotrichosporon oleaginosus]	-	-	-	-	-	-	-	-	-	-	-	-	-	-	-	-	-	-	-
model.g13988.t1	XP_018279744.1	XP_018279744.1 OTU-domain-containing protein [Cutaneotrichosporon oleaginosus]	-	-	K13719	OTU1,YOD1	ubiquitin thioesterase OTU1	EC:3.1.2.-	-	-	-	KOG3288	OTU-like cysteine protease	TO	Signal transduction mechanisms;Posttranslational modification, protein turnover, chaperones	-	-	-	-	-	-
model.g13989.t1	-	-	-	-	-	-	-	-	-	-	-	-	-	-	-	-	-	-	-	-	-
model.g13990.t1	XP_018279746.1	XP_018279746.1 acetate and butyrate kinase [Cutaneotrichosporon oleaginosus]	P0CL99	sp|P0CL99|ACKA_CRYNB Probable acetate kinase OS=Cryptococcus neoformans var. neoformans serotype D (strain B-3501A) GN=CNBN1520 PE=3 SV=1	K00925	ackA	acetate kinase	EC:2.7.2.1	GO:0008152//metabolic process;GO:0016310//phosphorylation	GO:0016301//kinase activity;GO:0016774//phosphotransferase activity, carboxyl group as acceptor	GO:0005622//intracellular	-	-	-	-	-	-	-	-	-	-
model.g13991.t1	XP_018279747.1	XP_018279747.1 hypothetical protein CC85DRAFT_259073 [Cutaneotrichosporon oleaginosus]	-	-	-	-	-	-	-	-	-	-	-	-	-	-	-	-	-	-	-
model.g13992.t1	XP_018280896.1	XP_018280896.1 hypothetical protein CC85DRAFT_242629 [Cutaneotrichosporon oleaginosus]	-	-	-	-	-	-	-	-	-	-	-	-	-	-	-	-	-	-	-
model.g13993.t1	XP_018280897.1	XP_018280897.1 hypothetical protein CC85DRAFT_283642 [Cutaneotrichosporon oleaginosus]	-	-	-	-	-	-	-	-	-	-	-	-	-	-	-	-	-	-	-
model.g13994.t1	XP_018280898.1	XP_018280898.1 hypothetical protein CC85DRAFT_311184 [Cutaneotrichosporon oleaginosus]	-	-	-	-	-	-	-	-	-	-	-	-	-	-	-	-	-	-	-
model.g13995.t1	XP_018280901.1	XP_018280901.1 hypothetical protein CC85DRAFT_17589 [Cutaneotrichosporon oleaginosus]	-	-	-	-	-	-	-	-	-	-	-	-	-	-	-	-	-	-	-
model.g13996.t1	-	-	-	-	-	-	-	-	-	GO:0046872//metal ion binding	-	-	-	-	-	-	-	-	-	-	-
model.g13997.t1	XP_018275403.1	XP_018275403.1 hypothetical protein CC85DRAFT_289039 [Cutaneotrichosporon oleaginosus]	-	-	-	-	-	-	-	-	-	-	-	-	-	-	-	-	-	-	-
model.g13998.t1	XP_018275407.1	XP_018275407.1 DUF1688-domain-containing protein [Cutaneotrichosporon oleaginosus]	A5H0J3	sp|A5H0J3|URC4_LACKL Uracil catabolism protein 4 OS=Lachancea kluyveri GN=URC4 PE=3 SV=1	-	-	-	-	-	-	-	-	-	-	-	-	-	-	-	-	-
model.g13999.t1	XP_018275417.1	XP_018275417.1 Arabinanase/levansucrase/invertase [Cutaneotrichosporon oleaginosus]	-	-	-	-	-	-	-	-	-	-	-	-	-	-	-	-	-	-	-
model.g14000.t1	XP_018275416.1	XP_018275416.1 hypothetical protein CC85DRAFT_11457 [Cutaneotrichosporon oleaginosus]	-	-	-	-	-	-	-	-	-	-	-	-	-	-	-	-	-	-	-
model.g14001.t1	XP_018279763.1	XP_018279763.1 hypothetical protein CC85DRAFT_284619 [Cutaneotrichosporon oleaginosus]	-	-	-	-	-	-	-	-	-	-	-	-	-	-	-	-	-	-	-
model.g14002.t1	XP_018279762.1	XP_018279762.1 putative RNA helicase [Cutaneotrichosporon oleaginosus]	Q92620	sp|Q92620|PRP16_HUMAN Pre-mRNA-splicing factor ATP-dependent RNA helicase PRP16 OS=Homo sapiens GN=DHX38 PE=1 SV=2	K12815	DHX38,PRP16	pre-mRNA-splicing factor ATP-dependent RNA helicase DHX38/PRP16	EC:3.6.4.13	-	GO:0003676//nucleic acid binding;GO:0005524//ATP binding	-	KOG0924	mRNA splicing factor ATP-dependent RNA helicase	A	RNA processing and modification	-	-	-	PHI:1579|I1RM25|GzOB019|5518|Fusarium graminearum|Fusarium ear blight|Monocots|transcription factor|Gene deletion|unaffected pathogenicity	-	-
model.g14003.t1	XP_018279761.1	XP_018279761.1 HCP-like protein [Cutaneotrichosporon oleaginosus]	P34226	sp|P34226|SKT5_YEAST Protein SKT5 OS=Saccharomyces cerevisiae (strain ATCC 204508 / S288c) GN=SKT5 PE=1 SV=1	-	-	-	-	-	-	-	KOG1550	Extracellular protein SEL-1 and related proteins	MOT	Cell wall/membrane/envelope biogenesis;Posttranslational modification, protein turnover, chaperones;Signal transduction mechanisms	-	-	-	-	-	-
model.g14004.t1	XP_018279760.1	XP_018279760.1 ribosomal large subunit assembly and maintenance-related protein [Cutaneotrichosporon oleaginosus]	Q5LLU6	sp|Q5LLU6|RL3_RUEPO 50S ribosomal protein L3 OS=Ruegeria pomeroyi (strain ATCC 700808 / DSM 15171 / DSS-3) GN=rplC PE=3 SV=1	K02906	RP-L3,MRPL3,rplC	large subunit ribosomal protein L3	-	GO:0006412//translation	GO:0003735//structural constituent of ribosome	GO:0005622//intracellular;GO:0005840//ribosome	KOG3141	Mitochondrial/chloroplast ribosomal protein L3	J	Translation, ribosomal structure and biogenesis	-	-	-	-	-	-
model.g14005.t1	XP_018282063.1	XP_018282063.1 hypothetical protein CC85DRAFT_255391 [Cutaneotrichosporon oleaginosus]	-	-	-	-	-	-	-	-	-	-	-	-	-	-	-	-	-	-	-
model.g14016.t1	-	-	-	-	-	-	-	-	-	-	-	-	-	-	-	-	-	-	-	-	-
model.g14017.t1	XP_018275890.1	XP_018275890.1 hypothetical protein CC85DRAFT_330771 [Cutaneotrichosporon oleaginosus]	-	-	-	-	-	-	GO:0006357//regulation of transcription from RNA polymerase II promoter	GO:0001104//RNA polymerase II transcription cofactor activity	GO:0016592//mediator complex	-	-	-	-	-	-	-	-	-	-
model.g14018.t1	XP_018275895.1	XP_018275895.1 hypothetical protein CC85DRAFT_330776 [Cutaneotrichosporon oleaginosus]	-	-	-	-	-	-	-	GO:0003676//nucleic acid binding	-	-	-	-	-	-	-	-	-	-	-
model.g14019.t1	XP_018275894.1	XP_018275894.1 hypothetical protein CC85DRAFT_288597 [Cutaneotrichosporon oleaginosus]	-	-	-	-	-	-	-	-	-	-	-	-	-	-	-	-	-	-	-
model.g14020.t1	XP_018275893.1	XP_018275893.1 Mog1p/PsbP-like protein [Cutaneotrichosporon oleaginosus]	-	-	-	-	-	-	-	-	-	-	-	-	-	-	-	-	-	-	-
model.g14021.t1	XP_018275892.1	XP_018275892.1 40s ribosomal protein s23 [Cutaneotrichosporon oleaginosus]	Q9HE74	sp|Q9HE74|RS23_NEUCR 40S ribosomal protein S23 OS=Neurospora crassa (strain ATCC 24698 / 74-OR23-1A / CBS 708.71 / DSM 1257 / FGSC 987) GN=crp-28 PE=3 SV=1	K02973	RP-S23e,RPS23	small subunit ribosomal protein S23e	-	GO:0006412//translation	GO:0003735//structural constituent of ribosome	GO:0005622//intracellular;GO:0005840//ribosome	KOG1749	40S ribosomal protein S23	J	Translation, ribosomal structure and biogenesis	-	-	-	PHI:1604|I1S1V9|GzOB045|5518|Fusarium graminearum|Fusarium ear blight|Monocots|transcription factor|Gene deletion|unaffected pathogenicity	-	-
model.g14022.t1	XP_018275891.1	XP_018275891.1 putative lincomycin-condensing protein lmbA [Cutaneotrichosporon oleaginosus]	-	-	K00681	ggt	gamma-glutamyltranspeptidase / glutathione hydrolase	EC:2.3.2.2 3.4.19.13	GO:0006751//glutathione catabolic process	GO:0036374//glutathione hydrolase activity	-	-	-	-	-	-	-	-	-	-	-
model.g14023.t1	-	-	-	-	-	-	-	-	-	-	-	-	-	-	-	-	-	-	-	-	-
model.g14024.t1	XP_018282035.1	XP_018282035.1 LAG1-DNAbind-domain-containing protein [Cutaneotrichosporon oleaginosus]	-	-	-	-	-	-	GO:0006355//regulation of transcription, DNA-templated	GO:0000978//RNA polymerase II core promoter proximal region sequence-specific DNA binding;GO:0000982//transcription factor activity, RNA polymerase II core promoter proximal region sequence-specific binding;GO:0003677//DNA binding;GO:0003700//transcription factor activity, sequence-specific DNA binding	GO:0005634//nucleus	-	-	-	-	-	-	-	-	-	-
model.g14025.t1	XP_018282036.1	XP_018282036.1 hypothetical protein CC85DRAFT_269460 [Cutaneotrichosporon oleaginosus]	-	-	-	-	-	-	-	-	-	-	-	-	-	-	-	-	-	-	-
model.g14026.t1	XP_018282037.1	XP_018282037.1 ubiquitin-conjugating enzyme [Cutaneotrichosporon oleaginosus]	Q9UTN8	sp|Q9UTN8|UBC14_SCHPO Ubiquitin-conjugating enzyme E2 14 OS=Schizosaccharomyces pombe (strain 972 / ATCC 24843) GN=ubc14 PE=3 SV=1	-	-	-	-	-	-	-	KOG0417	Ubiquitin-protein ligase	O	Posttranslational modification, protein turnover, chaperones	gnl|TC-DB|P62837	3.A.20.1.1	Ubiquitin-conjugating enzyme E2 D2 OS=Homo sapiens GN=UBE2D2 PE=1 SV=1	-	-	-
model.g14027.t1	-	-	-	-	-	-	-	-	-	-	-	-	-	-	-	-	-	-	-	-	-
model.g14028.t1	-	-	-	-	-	-	-	-	-	-	-	-	-	-	-	-	-	-	-	-	-
model.g14029.t1	-	-	-	-	-	-	-	-	-	-	-	-	-	-	-	-	-	-	-	-	-
model.g14030.t1	XP_018282044.1	XP_018282044.1 glycerol kinase [Cutaneotrichosporon oleaginosus]	A6WXV2	sp|A6WXV2|GLPK_OCHA4 Glycerol kinase OS=Ochrobactrum anthropi (strain ATCC 49188 / DSM 6882 / JCM 21032 / NBRC 15819 / NCTC 12168) GN=glpK PE=3 SV=1	K00864	glpK,GK	glycerol kinase	EC:2.7.1.30	GO:0005975//carbohydrate metabolic process	GO:0016773//phosphotransferase activity, alcohol group as acceptor	-	KOG2517	Ribulose kinase and related carbohydrate kinases	G	Carbohydrate transport and metabolism	-	-	-	-	-	-
model.g14031.t1	XP_018277936.1	XP_018277936.1 DNA-directed RNA polymerase i polypeptide 2 [Cutaneotrichosporon oleaginosus]	Q9P7X8	sp|Q9P7X8|RPA2_SCHPO Probable DNA-directed RNA polymerase I subunit RPA2 OS=Schizosaccharomyces pombe (strain 972 / ATCC 24843) GN=rpa2 PE=3 SV=2	K03002	RPA2,POLR1B	DNA-directed RNA polymerase I subunit RPA2	EC:2.7.7.6	GO:0006351//transcription, DNA-templated	GO:0003677//DNA binding;GO:0003899//DNA-directed RNA polymerase activity	-	KOG0216	RNA polymerase I, second largest subunit	K	Transcription	-	-	-	-	-	-
model.g14032.t1	XP_018277941.1	XP_018277941.1 Metallo-dependent phosphatase [Cutaneotrichosporon oleaginosus]	-	-	K01081	E3.1.3.5	5'-nucleotidase	EC:3.1.3.5	GO:0009166//nucleotide catabolic process	GO:0016787//hydrolase activity	-	-	-	-	-	-	-	-	-	-	-
model.g14033.t1	XP_018277942.1	XP_018277942.1 mitochondrial carrier [Cutaneotrichosporon oleaginosus]	-	-	-	-	-	-	-	-	-	-	-	-	-	-	-	-	-	-	-
model.g14034.t1	XP_018277943.1	XP_018277943.1 mitochondrial Rho GTPase [Cutaneotrichosporon oleaginosus]	P0CO79	sp|P0CO79|GEM1_CRYNB Mitochondrial Rho GTPase 1 OS=Cryptococcus neoformans var. neoformans serotype D (strain B-3501A) GN=GEM1 PE=3 SV=1	-	-	-	-	-	GO:0003924//GTPase activity;GO:0005525//GTP binding	-	KOG1707	Predicted Ras related/Rac-GTP binding protein	V	Defense mechanisms	-	-	-	PHI:6280|J4W8U0|bmiro|176275|Beauveria bassiana|White muscardine disease|Moths|Mitochondrial Rho GTPase|Gene deletion: full; gene complementation|reduced virulence	-	-
model.g14035.t1	XP_018277944.1	XP_018277944.1 putative DNA polymerase epsilon subunit B [Cutaneotrichosporon oleaginosus]	P0CN25	sp|P0CN25|DPB2_CRYNB DNA polymerase epsilon subunit B OS=Cryptococcus neoformans var. neoformans serotype D (strain B-3501A) GN=DPB2 PE=3 SV=1	K02325	POLE2	DNA polymerase epsilon subunit 2	EC:2.7.7.7	GO:0006260//DNA replication	GO:0003677//DNA binding;GO:0003887//DNA-directed DNA polymerase activity	-	-	-	-	-	-	-	-	-	-	-
model.g14036.t1	XP_018277945.1	XP_018277945.1 hypothetical protein CC85DRAFT_308558 [Cutaneotrichosporon oleaginosus]	-	-	K12580	CNOT3,NOT3	CCR4-NOT transcription complex subunit 3	-	GO:0006355//regulation of transcription, DNA-templated	-	GO:0005634//nucleus	KOG2150	CCR4-NOT transcriptional regulation complex, NOT5 subunit	K	Transcription	-	-	-	-	-	-
model.g14037.t1	-	-	-	-	-	-	-	-	-	-	-	-	-	-	-	-	-	-	-	-	-
model.g14038.t1	-	-	-	-	-	-	-	-	-	-	-	-	-	-	-	-	-	-	-	-	-
model.g14039.t1	-	-	-	-	-	-	-	-	-	-	-	-	-	-	-	-	-	-	-	-	-
model.g14040.t1	XP_018274864.1	XP_018274864.1 hypothetical protein CC85DRAFT_289576 [Cutaneotrichosporon oleaginosus]	-	-	K20177	VPS3,TGFBRAP1	vacuolar protein sorting-associated protein 3	-	-	-	-	-	-	-	-	-	-	-	-	-	-
model.g14041.t1	XP_018274863.1	XP_018274863.1 hypothetical protein CC85DRAFT_309926 [Cutaneotrichosporon oleaginosus]	-	-	-	-	-	-	-	-	-	-	-	-	-	-	-	-	-	-	-
model.g14042.t1	XP_018278443.1	XP_018278443.1 P-loop containing nucleoside triphosphate hydrolase protein [Cutaneotrichosporon oleaginosus]	Q32LJ2	sp|Q32LJ2|ARFRP_BOVIN ADP-ribosylation factor-related protein 1 OS=Bos taurus GN=ARFRP1 PE=2 SV=1	-	-	-	-	-	GO:0005525//GTP binding	-	-	-	-	-	-	-	-	-	-	-
model.g14043.t1	XP_018278442.1	XP_018278442.1 hypothetical protein CC85DRAFT_103035 [Cutaneotrichosporon oleaginosus]	-	-	-	-	-	-	-	-	-	-	-	-	-	-	-	-	PHI:1107|J9MAX2|FOXG_00016|5507|Fusarium oxysporum|Vascular wilt|Eudicots|Homology to Velvet family|Gene disruption; gene complementation|reduced virulence	-	-
model.g3344.t1	-	-	-	-	-	-	-	-	-	-	-	-	-	-	-	-	-	-	-	-	-
model.g3345.t1	XP_018275446.1	XP_018275446.1 terpenoid synthase [Cutaneotrichosporon oleaginosus]	Q9P885	sp|Q9P885|GGPPS_MUCCL Geranylgeranyl pyrophosphate synthase OS=Mucor circinelloides f. lusitanicus GN=carG PE=1 SV=1	K00804	GGPS1	geranylgeranyl diphosphate synthase,type III	EC:2.5.1.1 2.5.1.10 2.5.1.29	GO:0008299//isoprenoid biosynthetic process	-	-	-	-	-	-	-	-	-	-	-	-
model.g3346.t1	XP_018275445.1	XP_018275445.1 DUF1742-domain-containing protein [Cutaneotrichosporon oleaginosus]	-	-	-	-	-	-	-	-	-	-	-	-	-	-	-	-	-	-	-
model.g3347.t1	XP_018275444.1	XP_018275444.1 hypothetical protein CC85DRAFT_314139 [Cutaneotrichosporon oleaginosus]	-	-	K14328	UPF3,RENT3	regulator of nonsense transcripts 3	-	-	-	-	-	-	-	-	-	-	-	-	-	-
model.g3348.t1	XP_018275443.1	XP_018275443.1 alpha/beta-hydrolase [Cutaneotrichosporon oleaginosus]	-	-	-	-	-	-	-	-	-	-	-	-	-	-	-	-	-	-	-
model.g3349.t1	XP_018261892.1	XP_018261892.1 allantoate permease [Kwoniella dejecticola CBS 10117]	-	-	-	-	-	-	GO:0055085//transmembrane transport	-	GO:0016021//integral component of membrane	-	-	-	-	-	-	-	-	-	-
model.g3350.t1	XP_018275442.1	XP_018275442.1 nucleotide-binding domain-containing protein [Cutaneotrichosporon oleaginosus]	-	-	K00273	DAO,aao	D-amino-acid oxidase	EC:1.4.3.3	GO:0055114//oxidation-reduction process	GO:0016491//oxidoreductase activity	-	-	-	-	-	-	-	-	-	-	-
model.g3351.t1	XP_018275441.1	XP_018275441.1 hypothetical protein CC85DRAFT_280285 [Cutaneotrichosporon oleaginosus]	-	-	-	-	-	-	GO:0006351//transcription, DNA-templated;GO:0006355//regulation of transcription, DNA-templated	GO:0000981//RNA polymerase II transcription factor activity, sequence-specific DNA binding;GO:0003677//DNA binding;GO:0008270//zinc ion binding	GO:0005634//nucleus	-	-	-	-	-	-	-	-	-	-
model.g3352.t1	XP_018275440.1	XP_018275440.1 1-aminocyclopropane-1-carboxylate deaminase [Cutaneotrichosporon oleaginosus]	Q5KMX3	sp|Q5KMX3|1A1D_CRYNJ Probable 1-aminocyclopropane-1-carboxylate deaminase OS=Cryptococcus neoformans var. neoformans serotype D (strain JEC21 / ATCC MYA-565) GN=CNB00190 PE=3 SV=1	K01505	E3.5.99.7	1-aminocyclopropane-1-carboxylate deaminase	EC:3.5.99.7	-	-	-	-	-	-	-	-	-	-	-	-	-
model.g3353.t1	-	-	-	-	-	-	-	-	-	-	-	-	-	-	-	-	-	-	-	-	-
model.g3354.t1	XP_018281116.1	XP_018281116.1 hypothetical protein CC85DRAFT_326213 [Cutaneotrichosporon oleaginosus]	-	-	-	-	-	-	-	-	-	-	-	-	-	-	-	-	-	-	-
model.g3355.t1	XP_018281115.1	XP_018281115.1 hypothetical protein CC85DRAFT_300176 [Cutaneotrichosporon oleaginosus]	-	-	-	-	-	-	-	-	-	-	-	-	-	-	-	-	-	-	-
model.g3356.t1	XP_018281114.1	XP_018281114.1 hypothetical protein CC85DRAFT_300175 [Cutaneotrichosporon oleaginosus]	-	-	-	-	-	-	-	-	-	-	-	-	-	-	-	-	-	-	-
model.g3357.t1	XP_018281115.1	XP_018281115.1 hypothetical protein CC85DRAFT_300176 [Cutaneotrichosporon oleaginosus]	-	-	-	-	-	-	-	-	-	-	-	-	-	-	-	-	-	-	-
model.g3358.t1	-	-	-	-	-	-	-	-	-	-	-	-	-	-	-	-	-	-	-	-	-
model.g3359.t1	-	-	-	-	-	-	-	-	-	-	-	-	-	-	-	-	-	-	-	-	-
model.g3360.t1	XP_018281153.1	XP_018281153.1 hypothetical protein CC85DRAFT_283307, partial [Cutaneotrichosporon oleaginosus]	-	-	-	-	-	-	-	-	-	-	-	-	-	-	-	-	-	-	-
model.g3361.t1	-	-	-	-	-	-	-	-	-	-	-	-	-	-	-	-	-	-	-	-	-
model.g3362.t1	XP_018281152.1	XP_018281152.1 hypothetical protein CC85DRAFT_283306, partial [Cutaneotrichosporon oleaginosus]	-	-	-	-	-	-	-	-	-	-	-	-	-	-	-	-	-	-	-
model.g3363.t1	XP_018281151.1	XP_018281151.1 hypothetical protein CC85DRAFT_201251 [Cutaneotrichosporon oleaginosus]	-	-	-	-	-	-	-	-	-	-	-	-	-	-	-	-	-	-	-
model.g3364.t1	XP_018281150.1	XP_018281150.1 hypothetical protein CC85DRAFT_326243 [Cutaneotrichosporon oleaginosus]	-	-	-	-	-	-	-	-	-	-	-	-	-	-	-	-	-	-	-
model.g3365.t1	-	-	-	-	-	-	-	-	-	-	-	-	-	-	-	-	-	-	-	-	-
model.g3366.t1	XP_018281149.1	XP_018281149.1 hypothetical protein CC85DRAFT_256546 [Cutaneotrichosporon oleaginosus]	-	-	-	-	-	-	-	-	-	-	-	-	-	-	-	-	-	-	-
model.g3367.t1	-	-	-	-	-	-	-	-	-	-	-	-	-	-	-	-	-	-	-	-	-
model.g3368.t1	XP_018281148.1	XP_018281148.1 hypothetical protein CC85DRAFT_283302 [Cutaneotrichosporon oleaginosus]	Q9P381	sp|Q9P381|CDSH_SCHPO Putative phosphatidate cytidylyltransferase OS=Schizosaccharomyces pombe (strain 972 / ATCC 24843) GN=SPBC13A2.03 PE=1 SV=1	K00981	E2.7.7.41,CDS1,CDS2,cdsA	phosphatidate cytidylyltransferase	EC:2.7.7.41	-	-	-	KOG1440	CDP-diacylglycerol synthase	I	Lipid transport and metabolism	-	-	-	PHI:2539|Q4WJ71|CDS1|746128|Aspergillus fumigatus|Invasive pulmonary aspergillosis|Lethal pathogen phenotype|CDP-diacyl glycerol synthase|Altered gene expression / gene regulation|lethal	Q59LQ7_CANAL	-
model.g3369.t1	XP_018281147.1	XP_018281147.1 acyl-CoA N-acyltransferase [Cutaneotrichosporon oleaginosus]	-	-	-	-	-	-	-	GO:0008080//N-acetyltransferase activity	-	-	-	-	-	-	-	-	-	-	-
model.g3370.t1	XP_018281146.1	XP_018281146.1 carbonic anhydrase, partial [Cutaneotrichosporon oleaginosus]	-	-	K01673	cynT,can	carbonic anhydrase	EC:4.2.1.1	-	GO:0004089//carbonate dehydratase activity;GO:0008270//zinc ion binding	-	-	-	-	-	-	-	-	PHI:673|Q30E79|Can1|5207|Cryptococcus neoformans|Cryptococcosis|Rodents|Carbonic Anhydrase|Gene disruption; gene complementation|unaffected pathogenicity	-	-
model.g14050.t1	XP_018282980.1	XP_018282980.1 putative arg-6 protein, mitochondrial precursor [Cutaneotrichosporon oleaginosus]	P78586	sp|P78586|ARG56_CANAX Protein ARG5,6, mitochondrial OS=Candida albicans GN=ARG5,6 PE=3 SV=1	K12659	ARG56	N-acetyl-gamma-glutamyl-phosphate reductase / acetylglutamate kinase	EC:1.2.1.38 2.7.2.8	GO:0008652//cellular amino acid biosynthetic process;GO:0055114//oxidation-reduction process	GO:0003942//N-acetyl-gamma-glutamyl-phosphate reductase activity;GO:0016620//oxidoreductase activity, acting on the aldehyde or oxo group of donors, NAD or NADP as acceptor;GO:0046983//protein dimerization activity;GO:0051287//NAD binding	GO:0005737//cytoplasm	KOG2436	Acetylglutamate kinase/acetylglutamate synthase	E	Amino acid transport and metabolism	-	-	-	PHI:2969|Q4WCZ1|argEF|746128|Aspergillus fumigatus|Invasive pulmonary aspergillosis|Moths|Acetylglutamate kinase and acetylglutamyl-phosphate-reductase|Gene disruption; gene complementation|reduced virulence	Q5APH6_CANAL	-
model.g14051.t1	XP_018282981.1	XP_018282981.1 hypothetical protein CC85DRAFT_281597 [Cutaneotrichosporon oleaginosus]	-	-	-	-	-	-	-	-	-	-	-	-	-	-	-	-	-	-	-
model.g14052.t1	XP_018282983.1	XP_018282983.1 hypothetical protein CC85DRAFT_267707, partial [Cutaneotrichosporon oleaginosus]	-	-	-	-	-	-	GO:0006508//proteolysis	GO:0008236//serine-type peptidase activity	-	-	-	-	-	-	-	-	-	-	-
model.g14053.t1	XP_771958.1	XP_771958.1 hypothetical protein CNBN1380 [Cryptococcus neoformans var. neoformans B-3501A]	Q7SAQ1	sp|Q7SAQ1|AP2S_NEUCR AP-2 complex subunit sigma OS=Neurospora crassa (strain ATCC 24698 / 74-OR23-1A / CBS 708.71 / DSM 1257 / FGSC 987) GN=aps-2 PE=3 SV=1	K11827	AP2S1	AP-2 complex subunit sigma-1	-	-	-	-	KOG0935	Clathrin adaptor complex, small subunit	U	Intracellular trafficking, secretion, and vesicular transport	-	-	-	-	-	-
model.g14054.t1	XP_018282985.1	XP_018282985.1 cytochrome c oxidase-assembly factor COX23, mitochondrial [Cutaneotrichosporon oleaginosus]	P38824	sp|P38824|COX23_YEAST Cytochrome c oxidase-assembly factor COX23, mitochondrial OS=Saccharomyces cerevisiae (strain ATCC 204508 / S288c) GN=COX23 PE=1 SV=1	-	-	-	-	-	-	-	-	-	-	-	-	-	-	-	-	-
model.g14055.t1	XP_018282986.1	XP_018282986.1 hypothetical protein CC85DRAFT_281600 [Cutaneotrichosporon oleaginosus]	-	-	-	-	-	-	GO:0006621//protein retention in ER lumen	GO:0046923//ER retention sequence binding	GO:0016021//integral component of membrane	KOG2913	Predicted membrane protein	S	Function unknown	-	-	-	-	-	-
model.g14056.t1	XP_018282987.1	XP_018282987.1 putative ubiquinol--cytochrome-c reductase [Cutaneotrichosporon oleaginosus]	O74533	sp|O74533|QCR7_SCHPO Cytochrome b-c1 complex subunit 7 OS=Schizosaccharomyces pombe (strain 972 / ATCC 24843) GN=qcr7 PE=3 SV=1	K00417	QCR7,UQCRB	ubiquinol-cytochrome c reductase subunit 7	-	GO:0006122//mitochondrial electron transport, ubiquinol to cytochrome c	-	GO:0005750//mitochondrial respiratory chain complex III	KOG3440	Ubiquinol cytochrome c reductase, subunit QCR7	C	Energy production and conversion	-	-	-	-	-	-
model.g14057.t1	XP_018282988.1	XP_018282988.1 hypothetical protein CC85DRAFT_281602 [Cutaneotrichosporon oleaginosus]	-	-	-	-	-	-	-	-	-	-	-	-	-	-	-	-	-	-	-
model.g14058.t1	XP_018275855.1	XP_018275855.1 hypothetical protein CC85DRAFT_251307 [Cutaneotrichosporon oleaginosus]	J9VXM5	sp|J9VXM5|CHS3_CRYNH Chitin synthase 3 OS=Cryptococcus neoformans var. grubii serotype A (strain H99 / ATCC 208821 / CBS 10515 / FGSC 9487) GN=CHS3 PE=1 SV=1	K00698	CHS1	chitin synthase	EC:2.4.1.16	-	-	-	-	-	-	-	-	-	-	PHI:98|O13394|umCHS5|5270|Ustilago maydis|Corn smut|Monocots|Chitin Synthase|Gene deletion; gene complementation|reduced virulence	-	-
model.g14059.t1	XP_018275856.1	XP_018275856.1 hypothetical protein CC85DRAFT_288619, partial [Cutaneotrichosporon oleaginosus]	-	-	-	-	-	-	-	-	-	-	-	-	-	-	-	-	-	-	-
model.g14060.t1	XP_018275857.1	XP_018275857.1 Prefoldin [Cutaneotrichosporon oleaginosus]	-	-	-	-	-	-	GO:0006457//protein folding	GO:0051082//unfolded protein binding	GO:0016272//prefoldin complex	KOG3478	Prefoldin subunit 6, KE2 family	O	Posttranslational modification, protein turnover, chaperones	-	-	-	-	-	-
model.g14061.t1	-	-	-	-	-	-	-	-	-	-	-	-	-	-	-	-	-	-	-	-	-
model.g14062.t1	-	-	-	-	-	-	-	-	-	-	-	-	-	-	-	-	-	-	-	-	-
model.g14063.t1	XP_018278643.1	XP_018278643.1 hypothetical protein CC85DRAFT_285743 [Cutaneotrichosporon oleaginosus]	-	-	-	-	-	-	-	GO:0003950//NAD+ ADP-ribosyltransferase activity	-	-	-	-	-	-	-	-	-	-	-
model.g14064.t1	XP_018278644.1	XP_018278644.1 endonuclease V, partial [Cutaneotrichosporon oleaginosus]	Q5YQW3	sp|Q5YQW3|NFI_NOCFA Endonuclease V OS=Nocardia farcinica (strain IFM 10152) GN=nfi PE=3 SV=1	-	-	-	-	GO:0006281//DNA repair	GO:0004519//endonuclease activity	-	-	-	-	-	-	-	-	-	-	-
model.g14065.t1	-	-	-	-	-	-	-	-	-	-	-	-	-	-	-	-	-	-	-	-	-
model.g14066.t1	XP_018275790.1	XP_018275790.1 hypothetical protein CC85DRAFT_288684 [Cutaneotrichosporon oleaginosus]	-	-	-	-	-	-	-	-	-	-	-	-	-	-	-	-	-	-	-
model.g14067.t1	XP_018275789.1	XP_018275789.1 hypothetical protein CC85DRAFT_288682 [Cutaneotrichosporon oleaginosus]	P87313	sp|P87313|TMA20_SCHPO Translation machinery-associated protein 20 OS=Schizosaccharomyces pombe (strain 972 / ATCC 24843) GN=tma20 PE=3 SV=5	-	-	-	-	-	GO:0003723//RNA binding	-	KOG2523	Predicted RNA-binding protein with PUA domain	J	Translation, ribosomal structure and biogenesis	-	-	-	-	-	-
model.g14068.t1	XP_018275788.1	XP_018275788.1 hypothetical protein CC85DRAFT_313933 [Cutaneotrichosporon oleaginosus]	Q99385	sp|Q99385|VCX1_YEAST Vacuolar calcium ion transporter OS=Saccharomyces cerevisiae (strain ATCC 204508 / S288c) GN=VCX1 PE=1 SV=1	-	-	-	-	GO:0055085//transmembrane transport	-	GO:0016021//integral component of membrane	KOG1397	Ca2+/H+ antiporter VCX1 and related proteins	P	Inorganic ion transport and metabolism	gnl|TC-DB|Q99385	2.A.19.2.2	CHROMOSOME IV READING FRAME ORF YDL128W - Saccharomyces cerevisiae (Baker's yeast).	PHI:3802|J9VDQ4|Vcx1|5207|Cryptococcus neoformans|No data found|Rodents|calcium transporters|Gene deletion; gene complementation|reduced virulence	-	-
model.g14069.t1	XP_018275787.1	XP_018275787.1 hypothetical protein CC85DRAFT_313932 [Cutaneotrichosporon oleaginosus]	-	-	K19846	SPA2	protein SPA2	-	-	-	-	-	-	-	-	-	-	-	-	-	-
model.g14070.t1	XP_018275786.1	XP_018275786.1 hypothetical protein CC85DRAFT_288680 [Cutaneotrichosporon oleaginosus]	-	-	-	-	-	-	-	-	-	-	-	-	-	-	-	-	-	-	-
model.g14080.t1	XP_018277188.1	XP_018277188.1 putative ribonucleoside-diphosphate reductase large chain [Cutaneotrichosporon oleaginosus]	Q9UW15	sp|Q9UW15|RIR1_NEUCR Ribonucleoside-diphosphate reductase large chain OS=Neurospora crassa (strain ATCC 24698 / 74-OR23-1A / CBS 708.71 / DSM 1257 / FGSC 987) GN=rnr-1 PE=1 SV=2	K10807	RRM1	ribonucleoside-diphosphate reductase subunit M1	EC:1.17.4.1	GO:0006260//DNA replication;GO:0055114//oxidation-reduction process	-	-	KOG1112	Ribonucleotide reductase, alpha subunit	F	Nucleotide transport and metabolism	-	-	-	-	-	-
model.g14081.t1	XP_018277187.1	XP_018277187.1 putative myosin, light chain 2, 20 kDa, partial [Cutaneotrichosporon oleaginosus]	P18666	sp|P18666|ML12B_RAT Myosin regulatory light chain 12B OS=Rattus norvegicus GN=Myl12b PE=1 SV=3	K12757	MYL12	myosin regulatory light chain 12	-	-	GO:0005509//calcium ion binding	-	KOG0031	Myosin regulatory light chain, EF-Hand protein superfamily	Z	Cytoskeleton	-	-	-	-	-	-
model.g14082.t1	XP_018277186.1	XP_018277186.1 hypothetical protein CC85DRAFT_277308 [Cutaneotrichosporon oleaginosus]	-	-	-	-	-	-	-	-	GO:0005680//anaphase-promoting complex	-	-	-	-	-	-	-	-	-	-
model.g14083.t1	XP_018277185.1	XP_018277185.1 DNA/RNA polymerase [Cutaneotrichosporon oleaginosus]	-	-	-	-	-	-	GO:0006281//DNA repair	-	-	-	-	-	-	-	-	-	PHI:1407|I1RX64|GzC2H071|5518|Fusarium graminearum|Fusarium ear blight|Monocots|transcription factor|Gene deletion|lethal	-	-
model.g14084.t1	-	-	-	-	-	-	-	-	-	-	-	-	-	-	-	-	-	-	-	-	-
model.g14085.t1	OCF44537.1	OCF44537.1 hypothetical protein I317_01609 [Kwoniella heveanensis CBS 569]	P29094	sp|P29094|O16G_GEOTM Oligo-1,6-glucosidase OS=Geobacillus thermoglucosidasius GN=malL PE=1 SV=1	K01182	IMA,malL	oligo-1,6-glucosidase	EC:3.2.1.10	GO:0005975//carbohydrate metabolic process	GO:0003824//catalytic activity	-	KOG0471	Alpha-amylase	G	Carbohydrate transport and metabolism	-	-	-	-	-	GH13
model.g14086.t1	XP_018277925.1	XP_018277925.1 glycoside hydrolase [Cutaneotrichosporon oleaginosus]	Q9P6J3	sp|Q9P6J3|MALT_SCHPO Alpha-glucosidase OS=Schizosaccharomyces pombe (strain 972 / ATCC 24843) GN=mal1 PE=2 SV=1	K01187	malZ	alpha-glucosidase	EC:3.2.1.20	GO:0005975//carbohydrate metabolic process	GO:0003824//catalytic activity	-	KOG0471	Alpha-amylase	G	Carbohydrate transport and metabolism	-	-	-	-	-	GH13
model.g14087.t1	-	-	-	-	-	-	-	-	-	-	-	-	-	-	-	-	-	-	-	-	-
model.g14088.t1	-	-	-	-	-	-	-	-	-	-	-	-	-	-	-	-	-	-	-	-	-
model.g14089.t1	XP_018277911.1	XP_018277911.1 hypothetical protein CC85DRAFT_286448 [Cutaneotrichosporon oleaginosus]	P0CR38	sp|P0CR38|SEC23_CRYNJ Protein transport protein SEC23 OS=Cryptococcus neoformans var. neoformans serotype D (strain JEC21 / ATCC MYA-565) GN=SEC23 PE=3 SV=1	K14006	SEC23	protein transport protein SEC23	-	GO:0006886//intracellular protein transport;GO:0006888//ER to Golgi vesicle-mediated transport	-	GO:0030127//COPII vesicle coat	KOG1986	Vesicle coat complex COPII, subunit SEC23	U	Intracellular trafficking, secretion, and vesicular transport	-	-	-	-	-	-
model.g14090.t1	XP_018277912.1	XP_018277912.1 hypothetical protein CC85DRAFT_286450 [Cutaneotrichosporon oleaginosus]	-	-	-	-	-	-	-	-	-	-	-	-	-	-	-	-	-	-	-
model.g14091.t1	XP_018282047.1	XP_018282047.1 galactose oxidase [Cutaneotrichosporon oleaginosus]	-	-	-	-	-	-	-	-	-	-	-	-	-	-	-	-	-	-	-
model.g14092.t1	XP_018282046.1	XP_018282046.1 hypothetical protein CC85DRAFT_282638 [Cutaneotrichosporon oleaginosus]	P87058	sp|P87058|LAH1_SCHPO La protein homolog OS=Schizosaccharomyces pombe (strain 972 / ATCC 24843) GN=sla1 PE=1 SV=1	-	-	-	-	-	-	-	KOG0118	FOG: RRM domain	R	General function prediction only	-	-	-	-	-	-
model.g14093.t1	-	-	-	-	-	-	-	-	-	-	-	-	-	-	-	-	-	-	-	-	-
model.g14094.t1	XP_018282045.1	XP_018282045.1 APH-domain-containing protein [Cutaneotrichosporon oleaginosus]	-	-	-	-	-	-	-	-	-	-	-	-	-	-	-	-	-	-	-
model.g14095.t1	-	-	-	-	-	-	-	-	-	-	-	-	-	-	-	-	-	-	-	-	-
model.g14096.t1	-	-	-	-	-	-	-	-	-	-	-	-	-	-	-	-	-	-	-	-	-
model.g14097.t1	XP_018282034.1	XP_018282034.1 HIT-like protein [Cutaneotrichosporon oleaginosus]	-	-	K10863	APTX	aprataxin	EC:3.6.1.70 3.6.1.71 3.6.1.72	-	-	-	KOG0562	Predicted hydrolase (HIT family)	R	General function prediction only	-	-	-	-	-	-
model.g14105.t1	XP_018275468.1	XP_018275468.1 hypothetical protein CC85DRAFT_314124 [Cutaneotrichosporon oleaginosus]	-	-	-	-	-	-	-	-	-	-	-	-	-	-	-	-	-	-	-
model.g14106.t1	XP_018275467.1	XP_018275467.1 hypothetical protein CC85DRAFT_289006 [Cutaneotrichosporon oleaginosus]	-	-	-	-	-	-	-	GO:0008270//zinc ion binding	GO:0005634//nucleus	-	-	-	-	-	-	-	-	-	-
model.g14107.t1	XP_018275466.1	XP_018275466.1 hypothetical protein CC85DRAFT_305475 [Cutaneotrichosporon oleaginosus]	-	-	-	-	-	-	-	-	-	-	-	-	-	-	-	-	-	-	-
model.g14108.t1	XP_018275465.1	XP_018275465.1 hypothetical protein CC85DRAFT_289004 [Cutaneotrichosporon oleaginosus]	Q28CA1	sp|Q28CA1|COA5_XENTR Cytochrome c oxidase assembly factor 5 OS=Xenopus tropicalis GN=coa5 PE=3 SV=1	-	-	-	-	-	-	-	-	-	-	-	-	-	-	-	-	-
model.g14109.t1	XP_018275464.1	XP_018275464.1 hypothetical protein CC85DRAFT_289003 [Cutaneotrichosporon oleaginosus]	-	-	-	-	-	-	-	-	-	-	-	-	-	-	-	-	-	-	-
model.g14110.t1	XP_018275463.1	XP_018275463.1 hypothetical protein CC85DRAFT_331142 [Cutaneotrichosporon oleaginosus]	-	-	-	-	-	-	-	-	-	-	-	-	-	-	-	-	-	-	-
model.g14111.t1	XP_018275462.1	XP_018275462.1 hypothetical protein CC85DRAFT_331141 [Cutaneotrichosporon oleaginosus]	-	-	-	-	-	-	-	-	-	-	-	-	-	-	-	-	-	-	-
model.g3371.t1	-	-	-	-	-	-	-	-	GO:0055085//transmembrane transport	GO:0022857//transmembrane transporter activity	GO:0016021//integral component of membrane	-	-	-	-	-	-	-	-	-	-
model.g3372.t1	XP_014177491.1	XP_014177491.1 histone H3.2-like protein [Trichosporon asahii var. asahii CBS 2479]	Q9HDN1	sp|Q9HDN1|H3_MORAP Histone H3 OS=Mortierella alpina GN=H3.1 PE=3 SV=3	-	-	-	-	-	GO:0003677//DNA binding	-	KOG1745	Histones H3 and H4	B	Chromatin structure and dynamics	-	-	-	-	-	-
model.g3373.t1	XP_018282014.1	XP_018282014.1 hypothetical protein CC85DRAFT_282607 [Cutaneotrichosporon oleaginosus]	-	-	-	-	-	-	-	-	-	-	-	-	-	-	-	-	-	-	-
model.g3374.t1	XP_018282013.1	XP_018282013.1 hypothetical protein CC85DRAFT_282606 [Cutaneotrichosporon oleaginosus]	-	-	-	-	-	-	-	-	-	-	-	-	-	-	-	-	-	-	-
model.g3375.t1	XP_018282012.1	XP_018282012.1 hypothetical protein CC85DRAFT_282605 [Cutaneotrichosporon oleaginosus]	Q92887	sp|Q92887|MRP2_HUMAN Canalicular multispecific organic anion transporter 1 OS=Homo sapiens GN=ABCC2 PE=1 SV=3	-	-	-	-	GO:0006810//transport;GO:0055085//transmembrane transport	GO:0005524//ATP binding;GO:0042626//ATPase activity, coupled to transmembrane movement of substances	GO:0016021//integral component of membrane	KOG0054	Multidrug resistance-associated protein/mitoxantrone resistance protein, ABC superfamily	Q	Secondary metabolites biosynthesis, transport and catabolism	gnl|TC-DB|Q92887	3.A.1.208.2	Canalicular multispecific organic anion transporter 1 (Multidrug resistance-associated protein 2) (Canalicular multidrug resistance protein) - Homo sapiens (Human).	-	-	-
model.g3376.t1	XP_018282011.1	XP_018282011.1 hypothetical protein CC85DRAFT_282603 [Cutaneotrichosporon oleaginosus]	Q8LGI8	sp|Q8LGI8|NAA20_ARATH N-terminal acetyltransferase B complex catalytic subunit NAA20 OS=Arabidopsis thaliana GN=NAA20 PE=1 SV=1	-	-	-	-	-	GO:0008080//N-acetyltransferase activity	-	KOG3234	Acetyltransferase, (GNAT) family	R	General function prediction only	-	-	-	-	-	-
model.g3377.t1	XP_018282009.1	XP_018282009.1 hypothetical protein CC85DRAFT_282601 [Cutaneotrichosporon oleaginosus]	-	-	-	-	-	-	-	-	-	-	-	-	-	-	-	-	-	-	-
model.g3378.t1	XP_018282008.1	XP_018282008.1 hypothetical protein CC85DRAFT_282599 [Cutaneotrichosporon oleaginosus]	-	-	K03965	NDUFB9	NADH dehydrogenase (ubiquinone) 1 beta subcomplex subunit 9	-	-	-	-	-	-	-	-	gnl|TC-DB|Q875B9	3.D.1.6.2	Part of an hypothetical protein Pa5D0005 (Fragment) - Podospora anserina.	-	-	-
model.g3379.t1	XP_018282007.1	XP_018282007.1 putative cation-transporting ATPase [Cutaneotrichosporon oleaginosus]	P08712	sp|P08712|ENPL_MESAU Endoplasmin (Fragment) OS=Mesocricetus auratus GN=HSP90B1 PE=1 SV=1	K09487	HSP90B,TRA1	heat shock protein 90kDa beta	-	GO:0006457//protein folding;GO:0006950//response to stress	GO:0005524//ATP binding;GO:0051082//unfolded protein binding	-	-	-	-	-	-	-	-	-	-	-
model.g3380.t1	XP_018282006.1	XP_018282006.1 hypothetical protein CC85DRAFT_306697 [Cutaneotrichosporon oleaginosus]	-	-	-	-	-	-	-	GO:0003723//RNA binding	-	-	-	-	-	-	-	-	-	-	-
model.g3381.t1	-	-	-	-	-	-	-	-	-	-	-	-	-	-	-	-	-	-	-	-	-
model.g3382.t1	XP_018282005.1	XP_018282005.1 Isochorismatase hydrolase [Cutaneotrichosporon oleaginosus]	-	-	-	-	-	-	GO:0008152//metabolic process	GO:0003824//catalytic activity	-	-	-	-	-	-	-	-	-	-	-
model.g3383.t1	XP_018282004.1	XP_018282004.1 carbon-nitrogen hydrolase [Cutaneotrichosporon oleaginosus]	Q10166	sp|Q10166|YAUB_SCHPO Hydrolase C26A3.11 OS=Schizosaccharomyces pombe (strain 972 / ATCC 24843) GN=SPAC26A3.11 PE=3 SV=1	K13566	NIT2,yafV	omega-amidase	EC:3.5.1.3	GO:0006807//nitrogen compound metabolic process	GO:0016810//hydrolase activity, acting on carbon-nitrogen (but not peptide) bonds	-	KOG0806	Carbon-nitrogen hydrolase	E	Amino acid transport and metabolism	-	-	-	-	-	-
model.g3384.t1	XP_018282003.1	XP_018282003.1 spliceosome complex protein [Cutaneotrichosporon oleaginosus]	P0CO08	sp|P0CO08|SYF1_CRYNJ Pre-mRNA-splicing factor SYF1 OS=Cryptococcus neoformans var. neoformans serotype D (strain JEC21 / ATCC MYA-565) GN=SYF1 PE=3 SV=1	K12867	SYF1,XAB2	pre-mRNA-splicing factor SYF1	-	GO:0006397//mRNA processing	-	GO:0005634//nucleus	KOG2047	mRNA splicing factor	A	RNA processing and modification	-	-	-	-	-	-
model.g3385.t1	XP_018282002.1	XP_018282002.1 putative cytoplasm protein [Cutaneotrichosporon oleaginosus]	Q9UUF1	sp|Q9UUF1|YNF8_SCHPO Deoxyribonuclease Tat-D OS=Schizosaccharomyces pombe (strain 972 / ATCC 24843) GN=pi038 PE=3 SV=1	-	-	-	-	-	GO:0016788//hydrolase activity, acting on ester bonds	-	KOG3020	TatD-related DNase	L	Replication, recombination and repair	-	-	-	-	-	-
model.g3386.t1	XP_018278497.1	XP_018278497.1 hypothetical protein CC85DRAFT_285937 [Cutaneotrichosporon oleaginosus]	-	-	-	-	-	-	-	-	-	-	-	-	-	-	-	-	-	-	-
model.g3387.t1	-	-	-	-	-	-	-	-	-	-	-	-	-	-	-	-	-	-	-	-	-
model.g3388.t1	XP_018278498.1	XP_018278498.1 hypothetical protein CC85DRAFT_312473 [Cutaneotrichosporon oleaginosus]	-	-	-	-	-	-	-	-	-	-	-	-	-	-	-	-	-	-	-
model.g3389.t1	OIW22856.1	OIW22856.1 oligopeptide transporter 2 [Coniochaeta ligniaria NRRL 30616]	-	-	-	-	-	-	GO:0055085//transmembrane transport	-	-	-	-	-	-	-	-	-	-	-	-
model.g3390.t1	KLU86799.1	KLU86799.1 hypothetical protein MAPG_05808 [Magnaporthiopsis poae ATCC 64411]	-	-	-	-	-	-	GO:0055085//transmembrane transport	-	-	-	-	-	-	-	-	-	-	-	-
model.g3391.t1	XP_018278500.1	XP_018278500.1 hypothetical protein CC85DRAFT_100843 [Cutaneotrichosporon oleaginosus]	-	-	-	-	-	-	-	-	-	-	-	-	-	-	-	-	-	-	-
model.g3392.t1	XP_019010685.1	XP_019010685.1 sugar transporter [Kwoniella pini CBS 10737]	-	-	-	-	-	-	GO:0055085//transmembrane transport	GO:0022857//transmembrane transporter activity	GO:0016021//integral component of membrane	-	-	-	-	gnl|TC-DB|AKU75155.2	2.A.1.1.137	glycerol symporter [Wickerhamomyces anomalus]	-	-	-
model.g3393.t1	XP_014178742.1	XP_014178742.1 hypothetical protein A1Q1_03469 [Trichosporon asahii var. asahii CBS 2479]	-	-	-	-	-	-	-	-	-	-	-	-	-	-	-	-	-	-	-
model.g3394.t1	XP_018281644.1	XP_018281644.1 hypothetical protein CC85DRAFT_326061 [Cutaneotrichosporon oleaginosus]	-	-	-	-	-	-	GO:0006351//transcription, DNA-templated;GO:0006355//regulation of transcription, DNA-templated	GO:0000981//RNA polymerase II transcription factor activity, sequence-specific DNA binding;GO:0003677//DNA binding;GO:0008270//zinc ion binding	GO:0005634//nucleus	-	-	-	-	-	-	-	-	-	-
model.g3395.t1	XP_018281021.1	XP_018281021.1 MFS general substrate transporter [Cutaneotrichosporon oleaginosus]	-	-	-	-	-	-	GO:0055085//transmembrane transport	-	GO:0016021//integral component of membrane	-	-	-	-	-	-	-	-	-	-
model.g3396.t1	-	-	-	-	-	-	-	-	-	-	-	-	-	-	-	-	-	-	-	-	-
model.g3397.t1	EKD03561.1	EKD03561.1 hypothetical protein A1Q2_02144 [Trichosporon asahii var. asahii CBS 8904]	-	-	-	-	-	-	GO:0055114//oxidation-reduction process	GO:0004616//phosphogluconate dehydrogenase (decarboxylating) activity;GO:0051287//NAD binding	-	-	-	-	-	-	-	-	-	-	-
model.g14112.t1	XP_018279190.1	XP_018279190.1 Rhodanese-like protein [Cutaneotrichosporon oleaginosus]	Q10215	sp|Q10215|RDL_SCHPO Putative thiosulfate sulfurtransferase, mitochondrial OS=Schizosaccharomyces pombe (strain 972 / ATCC 24843) GN=SPAC4H3.07c PE=3 SV=2	-	-	-	-	-	-	-	KOG1530	Rhodanese-related sulfurtransferase	P	Inorganic ion transport and metabolism	-	-	-	-	-	-
model.g14113.t1	XP_018279188.1	XP_018279188.1 putative thermolabile L-asparaginase [Cutaneotrichosporon oleaginosus]	O13903	sp|O13903|RRP40_SCHPO Exosome complex component rrp40 OS=Schizosaccharomyces pombe (strain 972 / ATCC 24843) GN=rrp40 PE=3 SV=1	-	-	-	-	-	-	-	KOG1004	Exosomal 3'-5' exoribonuclease complex subunit Rrp40	J	Translation, ribosomal structure and biogenesis	-	-	-	-	-	-
model.g14114.t1	XP_018279197.1	XP_018279197.1 hypothetical protein CC85DRAFT_285246 [Cutaneotrichosporon oleaginosus]	-	-	-	-	-	-	-	-	-	-	-	-	-	-	-	-	-	-	-
model.g14115.t1	EKC98204.1	EKC98204.1 casein kinase II beta chain [Trichosporon asahii var. asahii CBS 8904]	Q8TG12	sp|Q8TG12|CSK2B_NEUCR Casein kinase II subunit beta-1 OS=Neurospora crassa (strain ATCC 24698 / 74-OR23-1A / CBS 708.71 / DSM 1257 / FGSC 987) GN=ckb-1 PE=2 SV=1	K03115	CSNK2B	casein kinase II subunit beta	-	-	GO:0019887//protein kinase regulator activity	GO:0005956//protein kinase CK2 complex	KOG3092	Casein kinase II, beta subunit	TDK	Signal transduction mechanisms;Cell cycle control, cell division, chromosome partitioning;Transcription	-	-	-	-	-	-
model.g14116.t1	XP_018279199.1	XP_018279199.1 rab GTPase activator [Cutaneotrichosporon oleaginosus]	Q10305	sp|Q10305|GDI1_SCHPO Probable secretory pathway GDP dissociation inhibitor 1 OS=Schizosaccharomyces pombe (strain 972 / ATCC 24843) GN=gdi1 PE=3 SV=1	-	-	-	-	GO:0007264//small GTPase mediated signal transduction	GO:0005092//GDP-dissociation inhibitor activity	-	KOG1439	RAB proteins geranylgeranyltransferase component A (RAB escort protein)	O	Posttranslational modification, protein turnover, chaperones	-	-	-	-	-	-
model.g14117.t1	XP_018279200.1	XP_018279200.1 hypothetical protein CC85DRAFT_285249 [Cutaneotrichosporon oleaginosus]	-	-	-	-	-	-	-	-	-	-	-	-	-	-	-	-	-	-	-
model.g14118.t1	-	-	-	-	-	-	-	-	-	-	-	-	-	-	-	-	-	-	-	-	-
model.g14119.t1	XP_018278739.1	XP_018278739.1 hypothetical protein CC85DRAFT_312319 [Cutaneotrichosporon oleaginosus]	-	-	-	-	-	-	-	-	-	-	-	-	-	-	-	-	-	-	-
model.g14120.t1	XP_018278738.1	XP_018278738.1 hypothetical protein CC85DRAFT_94272 [Cutaneotrichosporon oleaginosus]	-	-	-	-	-	-	-	-	-	-	-	-	-	-	-	-	-	-	-
model.g14121.t1	XP_018278737.1	XP_018278737.1 hypothetical protein CC85DRAFT_328313 [Cutaneotrichosporon oleaginosus]	-	-	-	-	-	-	-	GO:0005515//protein binding	-	-	-	-	-	-	-	-	-	-	-
model.g14122.t1	XP_018278736.1	XP_018278736.1 hypothetical protein CC85DRAFT_328312 [Cutaneotrichosporon oleaginosus]	-	-	-	-	-	-	-	-	-	-	-	-	-	-	-	-	-	-	-
model.g14123.t1	XP_018278735.1	XP_018278735.1 hypothetical protein CC85DRAFT_302450 [Cutaneotrichosporon oleaginosus]	-	-	-	-	-	-	-	-	-	-	-	-	-	-	-	-	-	-	-
model.g14124.t1	-	-	-	-	-	-	-	-	-	-	-	-	-	-	-	-	-	-	-	-	-
model.g14125.t1	XP_018278734.1	XP_018278734.1 hypothetical protein CC85DRAFT_328310 [Cutaneotrichosporon oleaginosus]	-	-	K23146	HPD1	3-hydroxyisobutyrate/3-hydroxypropionate dehydrogenase	EC:1.1.1.31 1.1.1.59	GO:0055114//oxidation-reduction process	GO:0004616//phosphogluconate dehydrogenase (decarboxylating) activity;GO:0051287//NAD binding	-	-	-	-	-	-	-	-	-	-	-
model.g14126.t1	XP_018278733.1	XP_018278733.1 hypothetical protein CC85DRAFT_94233 [Cutaneotrichosporon oleaginosus]	-	-	-	-	-	-	GO:0006355//regulation of transcription, DNA-templated	GO:0000981//RNA polymerase II transcription factor activity, sequence-specific DNA binding;GO:0008270//zinc ion binding	GO:0005634//nucleus	-	-	-	-	-	-	-	-	-	-
model.g14127.t1	-	-	-	-	-	-	-	-	-	-	-	-	-	-	-	-	-	-	-	-	-
model.g14128.t1	XP_018276901.1	XP_018276901.1 enoyl-CoA hydratase [Cutaneotrichosporon oleaginosus]	-	-	-	-	-	-	GO:0008152//metabolic process	GO:0003824//catalytic activity	-	-	-	-	-	-	-	-	-	-	-
model.g14129.t1	XP_018276125.1	XP_018276125.1 ACN9-domain-containing protein [Cutaneotrichosporon oleaginosus]	P0CM01	sp|P0CM01|SDHF3_CRYNB Succinate dehydrogenase assembly factor 3, mitochondrial OS=Cryptococcus neoformans var. neoformans serotype D (strain B-3501A) GN=CNBB1660 PE=3 SV=1	-	-	-	-	-	-	-	-	-	-	-	-	-	-	-	-	-
model.g14130.t1	XP_018276124.1	XP_018276124.1 S-adenosyl-L-methionine-dependent methyltransferase [Cutaneotrichosporon oleaginosus]	-	-	-	-	-	-	-	GO:0008168//methyltransferase activity	-	KOG2360	Proliferation-associated nucleolar protein	D	Cell cycle control, cell division, chromosome partitioning	-	-	-	-	-	-
model.g14131.t1	XP_018276123.1	XP_018276123.1 putative signal sequence binding protein [Cutaneotrichosporon oleaginosus]	B0E2U2	sp|B0E2U2|VPS10_LACBS Vacuolar protein sorting/targeting protein 10 OS=Laccaria bicolor (strain S238N-H82 / ATCC MYA-4686) GN=VPS10 PE=3 SV=1	-	-	-	-	-	-	-	-	-	-	-	-	-	-	-	-	-
model.g14132.t1	XP_018276116.1	XP_018276116.1 putative cytosolic Fe-S cluster assembly factor NBP35 [Cutaneotrichosporon oleaginosus]	P0CO89	sp|P0CO89|NBP35_CRYNB Cytosolic Fe-S cluster assembly factor NBP35 OS=Cryptococcus neoformans var. neoformans serotype D (strain B-3501A) GN=NBP35 PE=3 SV=1	-	-	-	-	-	-	-	KOG3022	Predicted ATPase, nucleotide-binding	D	Cell cycle control, cell division, chromosome partitioning	-	-	-	-	-	-
model.g14133.t1	XP_014179926.1	XP_014179926.1 protein of unknown function UPF0157 [Trichosporon asahii var. asahii CBS 2479]	-	-	-	-	-	-	-	-	-	-	-	-	-	-	-	-	-	-	-
model.g14134.t1	XP_018276117.1	XP_018276117.1 hypothetical protein CC85DRAFT_265128 [Cutaneotrichosporon oleaginosus]	P0CN43	sp|P0CN43|EIF3A_CRYNB Eukaryotic translation initiation factor 3 subunit A OS=Cryptococcus neoformans var. neoformans serotype D (strain B-3501A) GN=TIF32 PE=3 SV=1	-	-	-	-	-	GO:0005515//protein binding	-	-	-	-	-	-	-	-	-	-	-
model.g14135.t1	XP_018277429.1	XP_018277429.1 hypothetical protein CC85DRAFT_321163 [Cutaneotrichosporon oleaginosus]	-	-	-	-	-	-	-	-	-	-	-	-	-	-	-	-	-	-	-
model.g14136.t1	XP_018277428.1	XP_018277428.1 uridine kinase [Cutaneotrichosporon oleaginosus]	Q91YL3	sp|Q91YL3|UCKL1_MOUSE Uridine-cytidine kinase-like 1 OS=Mus musculus GN=Uckl1 PE=1 SV=1	K00876	udk,UCK	uridine kinase	EC:2.7.1.48	GO:0008152//metabolic process	GO:0005524//ATP binding;GO:0016301//kinase activity	-	-	-	-	-	-	-	-	-	-	-
model.g14137.t1	XP_018277427.1	XP_018277427.1 ARM repeat-containing protein [Cutaneotrichosporon oleaginosus]	-	-	-	-	-	-	-	-	-	-	-	-	-	-	-	-	-	-	-
model.g14138.t1	XP_018277426.1	XP_018277426.1 hypothetical protein CC85DRAFT_286971 [Cutaneotrichosporon oleaginosus]	-	-	-	-	-	-	-	-	-	-	-	-	-	-	-	-	-	-	-
model.g14139.t1	-	-	-	-	-	-	-	-	-	-	-	-	-	-	-	-	-	-	-	-	-
model.g14140.t1	XP_018281943.1	XP_018281943.1 hypothetical protein CC85DRAFT_240800 [Cutaneotrichosporon oleaginosus]	-	-	-	-	-	-	-	-	-	-	-	-	-	-	-	-	-	-	-
model.g14141.t1	XP_018281918.1	XP_018281918.1 hypothetical protein CC85DRAFT_282498 [Cutaneotrichosporon oleaginosus]	-	-	-	-	-	-	-	-	-	-	-	-	-	-	-	-	-	-	-
model.g14142.t1	XP_019046505.1	XP_019046505.1 hypothetical protein I302_05255 [Kwoniella bestiolae CBS 10118]	-	-	-	-	-	-	-	-	-	-	-	-	-	-	-	-	-	-	-
model.g14143.t1	XP_018281919.1	XP_018281919.1 DNA/RNA polymerase [Cutaneotrichosporon oleaginosus]	B8F542	sp|B8F542|DPO4_HAEPS DNA polymerase IV OS=Haemophilus parasuis serovar 5 (strain SH0165) GN=dinB PE=3 SV=1	-	-	-	-	GO:0006281//DNA repair	GO:0003684//damaged DNA binding	-	-	-	-	-	-	-	-	-	-	-
model.g14144.t1	-	-	-	-	-	-	-	-	-	-	-	-	-	-	-	-	-	-	-	-	-
model.g14145.t1	-	-	-	-	-	-	-	-	-	-	-	-	-	-	-	-	-	-	-	-	-
model.g14146.t1	-	-	-	-	-	-	-	-	-	-	-	-	-	-	-	-	-	-	-	-	-
model.g14147.t1	-	-	-	-	-	-	-	-	-	-	-	-	-	-	-	-	-	-	-	-	-
model.g14148.t1	-	-	-	-	-	-	-	-	-	-	-	-	-	-	-	-	-	-	-	-	-
model.g14149.t1	XP_018275755.1	XP_018275755.1 hypothetical protein CC85DRAFT_200372 [Cutaneotrichosporon oleaginosus]	-	-	-	-	-	-	-	-	-	-	-	-	-	-	-	-	-	-	-
model.g14150.t1	-	-	-	-	-	-	-	-	-	-	-	-	-	-	-	-	-	-	-	-	-
model.g14151.t1	XP_018275756.1	XP_018275756.1 hypothetical protein CC85DRAFT_288751 [Cutaneotrichosporon oleaginosus]	-	-	-	-	-	-	-	-	-	-	-	-	-	-	-	-	-	-	-
model.g14152.t1	-	-	-	-	-	-	-	-	-	-	-	-	-	-	-	-	-	-	-	-	-
model.g14153.t1	-	-	-	-	-	-	-	-	-	-	-	-	-	-	-	-	-	-	-	-	-
model.g14154.t1	XP_018275757.1	XP_018275757.1 Zinc/iron permease [Cutaneotrichosporon oleaginosus]	O82643	sp|O82643|ZIP9_ARATH Zinc transporter 9 OS=Arabidopsis thaliana GN=ZIP9 PE=2 SV=1	-	-	-	-	GO:0030001//metal ion transport;GO:0055085//transmembrane transport	GO:0046873//metal ion transmembrane transporter activity	GO:0016020//membrane	KOG1558	Fe2+/Zn2+ regulated transporter	P	Inorganic ion transport and metabolism	-	-	-	-	-	-
model.g14163.t1	XP_018281587.1	XP_018281587.1 mitochondrial putative Isoleucyl-tRNA synthetase [Cutaneotrichosporon oleaginosus]	B0JSP4	sp|B0JSP4|SYI_MICAN Isoleucine--tRNA ligase OS=Microcystis aeruginosa (strain NIES-843) GN=ileS PE=3 SV=1	K01870	IARS,ileS	isoleucyl-tRNA synthetase	EC:6.1.1.5	GO:0006418//tRNA aminoacylation for protein translation	GO:0000166//nucleotide binding;GO:0004812//aminoacyl-tRNA ligase activity;GO:0005524//ATP binding	-	KOG0433	Isoleucyl-tRNA synthetase	J	Translation, ribosomal structure and biogenesis	-	-	-	-	-	-
model.g14164.t1	XP_018281588.1	XP_018281588.1 hypothetical protein CC85DRAFT_283006 [Cutaneotrichosporon oleaginosus]	-	-	-	-	-	-	-	GO:0005524//ATP binding	-	-	-	-	-	-	-	-	-	-	-
model.g14165.t1	XP_018281589.1	XP_018281589.1 putative D-arabinono-1,4-lactone oxidase [Cutaneotrichosporon oleaginosus]	-	-	K00103	GULO	L-gulonolactone oxidase	EC:1.1.3.8	GO:0055114//oxidation-reduction process	GO:0003885//D-arabinono-1,4-lactone oxidase activity	GO:0016020//membrane	-	-	-	-	-	-	-	-	-	-
model.g14166.t1	XP_018281590.1	XP_018281590.1 hypothetical protein CC85DRAFT_299966 [Cutaneotrichosporon oleaginosus]	-	-	-	-	-	-	-	-	-	-	-	-	-	-	-	-	-	-	-
model.g14167.t1	XP_018281591.1	XP_018281591.1 DUF543-domain-containing protein [Cutaneotrichosporon oleaginosus]	Q7RYI0	sp|Q7RYI0|MIC10_NEUCR MICOS complex subunit mic10 OS=Neurospora crassa (strain ATCC 24698 / 74-OR23-1A / CBS 708.71 / DSM 1257 / FGSC 987) GN=mic10 PE=3 SV=1	-	-	-	-	-	-	-	-	-	-	-	-	-	-	-	-	-
model.g14168.t1	XP_018281592.1	XP_018281592.1 hypothetical protein CC85DRAFT_283015 [Cutaneotrichosporon oleaginosus]	-	-	-	-	-	-	-	-	-	-	-	-	-	-	-	-	-	-	-
model.g14178.t1	-	-	-	-	-	-	-	-	GO:0055085//transmembrane transport	-	GO:0016021//integral component of membrane	-	-	-	-	-	-	-	-	-	-
model.g14179.t1	XP_018282484.1	XP_018282484.1 P-loop containing nucleoside triphosphate hydrolase protein [Cutaneotrichosporon oleaginosus]	-	-	-	-	-	-	-	GO:0003677//DNA binding;GO:0005524//ATP binding;GO:0016787//hydrolase activity	-	-	-	-	-	-	-	-	-	-	-
model.g14180.t1	-	-	-	-	-	-	-	-	-	-	-	-	-	-	-	-	-	-	-	-	-
model.g14181.t1	-	-	-	-	-	-	-	-	-	-	-	-	-	-	-	-	-	-	-	-	-
model.g14182.t1	XP_018282491.1	XP_018282491.1 ras-related protein 2 [Cutaneotrichosporon oleaginosus]	P10114	sp|P10114|RAP2A_HUMAN Ras-related protein Rap-2a OS=Homo sapiens GN=RAP2A PE=1 SV=1	-	-	-	-	-	GO:0003924//GTPase activity;GO:0005525//GTP binding	-	KOG0395	Ras-related GTPase	R	General function prediction only	-	-	-	PHI:62|P52498|caRSR1|5476|Candida albicans|Candidiasis|Rodents|Cell morphogenesis|Gene disruption; gene complementation|reduced virulence	Q59XU5_CANAL	-
model.g14183.t1	XP_018282490.1	XP_018282490.1 calcium ATPase [Cutaneotrichosporon oleaginosus]	Q7PPA5	sp|Q7PPA5|ATC1_ANOGA Calcium-transporting ATPase sarcoplasmic/endoplasmic reticulum type OS=Anopheles gambiae GN=Ca-P60A PE=3 SV=5	K05853	ATP2A	P-type Ca2+ transporter type 2A	EC:7.2.2.10	-	-	-	KOG0202	Ca2+ transporting ATPase	P	Inorganic ion transport and metabolism	gnl|TC-DB|P16615	3.A.3.2.7	Sarcoplasmic/endoplasmic reticulum calcium ATPase 2 (EC 3.6.3.8) (Calcium pump 2) (SERCA2) (SR Ca(2+)-ATPase 2) (Calcium-transporting ATPase sarcoplasmic reticulum type, slow twitch skeletal muscle isoform) (Endoplasmic reticulum cla	PHI:7150|J4VXB0|eca1|176275|Beauveria bassiana|White muscardine disease|Moths|Calcium transporting ATPase|Gene deletion: full; gene complementation|reduced virulence	-	-
model.g14184.t1	XP_018282489.1	XP_018282489.1 hypothetical protein CC85DRAFT_254515 [Cutaneotrichosporon oleaginosus]	-	-	K10426	DCTN4	dynactin 4	-	-	-	GO:0005869//dynactin complex	-	-	-	-	-	-	-	-	-	-
model.g3398.t1	-	-	-	-	-	-	-	-	-	-	-	-	-	-	-	-	-	-	-	-	-
model.g3399.t1	XP_018278953.1	XP_018278953.1 NAD-dependent formate dehydrogenase [Cutaneotrichosporon oleaginosus]	O13437	sp|O13437|FDH_CANBO Formate dehydrogenase OS=Candida boidinii GN=FDH1 PE=1 SV=1	K00122	FDH	formate dehydrogenase	EC:1.17.1.9	GO:0008152//metabolic process;GO:0055114//oxidation-reduction process	GO:0016616//oxidoreductase activity, acting on the CH-OH group of donors, NAD or NADP as acceptor;GO:0051287//NAD binding	-	KOG0069	Glyoxylate/hydroxypyruvate reductase (D-isomer-specific 2-hydroxy acid dehydrogenase superfamily)	C	Energy production and conversion	-	-	-	-	-	-
model.g3400.t1	XP_018278960.1	XP_018278960.1 hypothetical protein CC85DRAFT_260334 [Cutaneotrichosporon oleaginosus]	-	-	-	-	-	-	GO:0015703//chromate transport	GO:0015109//chromate transmembrane transporter activity	-	-	-	-	-	-	-	-	-	-	-
model.g3401.t1	XP_018280476.1	XP_018280476.1 hypothetical protein CC85DRAFT_257757 [Cutaneotrichosporon oleaginosus]	-	-	-	-	-	-	GO:0006351//transcription, DNA-templated;GO:0006355//regulation of transcription, DNA-templated	GO:0000981//RNA polymerase II transcription factor activity, sequence-specific DNA binding;GO:0003677//DNA binding;GO:0008270//zinc ion binding	GO:0005634//nucleus	-	-	-	-	-	-	-	-	-	-
model.g3402.t1	-	-	-	-	-	-	-	-	-	-	-	-	-	-	-	-	-	-	-	-	-
model.g3403.t1	XP_018280475.1	XP_018280475.1 MT-A70-domain-containing protein [Cutaneotrichosporon oleaginosus]	-	-	-	-	-	-	GO:0006139//nucleobase-containing compound metabolic process	GO:0008168//methyltransferase activity	-	-	-	-	-	-	-	-	-	-	-
model.g3404.t1	-	-	-	-	-	-	-	-	-	-	-	-	-	-	-	-	-	-	-	-	-
model.g3405.t1	XP_018280474.1	XP_018280474.1 hypothetical protein CC85DRAFT_326882 [Cutaneotrichosporon oleaginosus]	-	-	-	-	-	-	-	-	-	-	-	-	-	-	-	-	-	-	-
model.g3406.t1	XP_018280473.1	XP_018280473.1 hypothetical protein CC85DRAFT_36274 [Cutaneotrichosporon oleaginosus]	-	-	-	-	-	-	-	-	-	-	-	-	-	-	-	-	-	-	-
model.g3407.t1	XP_018280472.1	XP_018280472.1 hypothetical protein CC85DRAFT_284023 [Cutaneotrichosporon oleaginosus]	-	-	K03964	NDUFB8	NADH dehydrogenase (ubiquinone) 1 beta subcomplex subunit 8	-	-	GO:0003954//NADH dehydrogenase activity;GO:0008137//NADH dehydrogenase (ubiquinone) activity	GO:0005739//mitochondrion	-	-	-	-	-	-	-	-	-	-
model.g3408.t1	XP_018280471.1	XP_018280471.1 hypothetical protein CC85DRAFT_284021 [Cutaneotrichosporon oleaginosus]	-	-	-	-	-	-	-	-	-	-	-	-	-	-	-	-	-	-	-
model.g3409.t1	XP_018280470.1	XP_018280470.1 DHS-like NAD/FAD-binding domain-containing protein [Cutaneotrichosporon oleaginosus]	-	-	K11121	SIR2	NAD+-dependent protein deacetylase SIR2	EC:2.3.1.286	-	GO:0070403//NAD+ binding	-	-	-	-	-	-	-	-	-	-	-
model.g3410.t1	XP_018280469.1	XP_018280469.1 hypothetical protein CC85DRAFT_284019 [Cutaneotrichosporon oleaginosus]	-	-	-	-	-	-	-	-	-	-	-	-	-	-	-	-	-	-	-
model.g3411.t1	XP_018280468.1	XP_018280468.1 hypothetical protein CC85DRAFT_326876 [Cutaneotrichosporon oleaginosus]	-	-	-	-	-	-	-	-	-	-	-	-	-	-	-	-	-	-	-
model.g3412.t1	OCF36812.1	OCF36812.1 hypothetical protein I316_01408 [Kwoniella heveanensis BCC8398]	-	-	-	-	-	-	-	-	-	-	-	-	-	-	-	-	-	-	-
model.g3413.t1	XP_018280467.1	XP_018280467.1 hypothetical protein CC85DRAFT_300897 [Cutaneotrichosporon oleaginosus]	-	-	-	-	-	-	-	-	-	-	-	-	-	-	-	-	-	-	-
model.g3414.t1	XP_018280466.1	XP_018280466.1 acyl-CoA oxidase [Cutaneotrichosporon oleaginosus]	Q9R0H0	sp|Q9R0H0|ACOX1_MOUSE Peroxisomal acyl-coenzyme A oxidase 1 OS=Mus musculus GN=Acox1 PE=1 SV=5	K00232	E1.3.3.6,ACOX1,ACOX3	acyl-CoA oxidase	EC:1.3.3.6	GO:0006635//fatty acid beta-oxidation;GO:0055114//oxidation-reduction process	GO:0003997//acyl-CoA oxidase activity;GO:0016627//oxidoreductase activity, acting on the CH-CH group of donors	GO:0005777//peroxisome	KOG0135	Pristanoyl-CoA/acyl-CoA oxidase	IQ	Lipid transport and metabolism;Secondary metabolites biosynthesis, transport and catabolism	-	-	-	-	-	-
model.g3415.t1	-	-	-	-	-	-	-	-	GO:0003333//amino acid transmembrane transport	GO:0015171//amino acid transmembrane transporter activity	GO:0016020//membrane	-	-	-	-	-	-	-	-	-	-
model.g3416.t1	XP_018280464.1	XP_018280464.1 hypothetical protein CC85DRAFT_284014 [Cutaneotrichosporon oleaginosus]	-	-	-	-	-	-	GO:0003333//amino acid transmembrane transport	GO:0015171//amino acid transmembrane transporter activity	GO:0016020//membrane	-	-	-	-	-	-	-	-	-	-
model.g3417.t1	-	-	-	-	-	-	-	-	-	-	-	-	-	-	-	-	-	-	-	-	-
model.g3418.t1	XP_018280463.1	XP_018280463.1 hypothetical protein CC85DRAFT_300894 [Cutaneotrichosporon oleaginosus]	-	-	-	-	-	-	-	-	-	-	-	-	-	-	-	-	-	-	-
model.g3419.t1	-	-	-	-	-	-	-	-	-	-	-	-	-	-	-	-	-	-	-	-	-
model.g3420.t1	-	-	-	-	-	-	-	-	-	-	-	-	-	-	-	-	-	-	-	-	-
model.g3421.t1	-	-	-	-	-	-	-	-	-	-	-	-	-	-	-	-	-	-	-	-	-
model.g3422.t1	-	-	-	-	-	-	-	-	-	-	-	-	-	-	-	-	-	-	-	-	-
model.g3423.t1	-	-	-	-	-	-	-	-	-	-	-	-	-	-	-	-	-	-	-	-	-
model.g14185.t1	XP_018282131.1	XP_018282131.1 hypothetical protein CC85DRAFT_112688 [Cutaneotrichosporon oleaginosus]	-	-	-	-	-	-	-	-	-	-	-	-	-	-	-	-	-	-	-
model.g14186.t1	XP_018282130.1	XP_018282130.1 hypothetical protein CC85DRAFT_240444 [Cutaneotrichosporon oleaginosus]	-	-	-	-	-	-	-	-	GO:0016020//membrane	-	-	-	-	-	-	-	-	-	-
model.g14187.t1	XP_018282118.1	XP_018282118.1 riboflavin synthase [Cutaneotrichosporon oleaginosus]	A5DB51	sp|A5DB51|RISA_PICGU Riboflavin synthase OS=Meyerozyma guilliermondii (strain ATCC 6260 / CBS 566 / DSM 6381 / JCM 1539 / NBRC 10279 / NRRL Y-324) GN=RIB5 PE=2 SV=3	K00793	ribE,RIB5	riboflavin synthase	EC:2.5.1.9	-	-	-	KOG3310	Riboflavin synthase alpha chain	H	Coenzyme transport and metabolism	-	-	-	-	-	-
model.g14188.t1	XP_018282119.1	XP_018282119.1 hypothetical protein CC85DRAFT_112412 [Cutaneotrichosporon oleaginosus]	-	-	-	-	-	-	-	-	-	-	-	-	-	-	-	-	-	-	-
model.g14189.t1	XP_018282120.1	XP_018282120.1 RNA-binding domain-containing protein [Cutaneotrichosporon oleaginosus]	Q10021	sp|Q10021|RSP5_CAEEL Probable splicing factor, arginine/serine-rich 5 OS=Caenorhabditis elegans GN=rsp-5 PE=3 SV=3	K14325	RNPS1	RNA-binding protein with serine-rich domain 1	-	-	GO:0003676//nucleic acid binding	-	KOG0107	Alternative splicing factor SRp20/9G8 (RRM superfamily)	A	RNA processing and modification	-	-	-	-	-	-
model.g14190.t1	XP_018282121.1	XP_018282121.1 hypothetical protein CC85DRAFT_306512 [Cutaneotrichosporon oleaginosus]	P07144	sp|P07144|VDAC_NEUCR Mitochondrial outer membrane protein porin OS=Neurospora crassa (strain ATCC 24698 / 74-OR23-1A / CBS 708.71 / DSM 1257 / FGSC 987) GN=B7H23.070 PE=2 SV=1	-	-	-	-	GO:0055085//transmembrane transport	-	GO:0005741//mitochondrial outer membrane	KOG3126	Porin/voltage-dependent anion-selective channel protein	P	Inorganic ion transport and metabolism	-	-	-	-	-	-
model.g14191.t1	XP_018282122.1	XP_018282122.1 hypothetical protein CC85DRAFT_282253 [Cutaneotrichosporon oleaginosus]	-	-	-	-	-	-	-	-	-	-	-	-	-	-	-	-	-	-	-
model.g14192.t1	XP_018282123.1	XP_018282123.1 hypothetical protein CC85DRAFT_112550 [Cutaneotrichosporon oleaginosus]	-	-	-	-	-	-	GO:0006388//tRNA splicing, via endonucleolytic cleavage and ligation	GO:0000213//tRNA-intron endonuclease activity	-	-	-	-	-	-	-	-	-	-	-
model.g14193.t1	XP_018282124.1	XP_018282124.1 hypothetical protein CC85DRAFT_282255 [Cutaneotrichosporon oleaginosus]	-	-	-	-	-	-	-	-	-	-	-	-	-	-	-	-	-	-	-
model.g14194.t1	-	-	-	-	-	-	-	-	-	-	-	-	-	-	-	-	-	-	-	-	-
model.g14195.t1	EKD05483.1	EKD05483.1 hypothetical protein A1Q2_00244 [Trichosporon asahii var. asahii CBS 8904]	-	-	-	-	-	-	-	-	-	-	-	-	-	-	-	-	-	-	-
model.g14196.t1	XP_018276329.1	XP_018276329.1 FAD/NAD(P)-binding domain-containing protein [Cutaneotrichosporon oleaginosus]	-	-	-	-	-	-	GO:0055114//oxidation-reduction process	GO:0016614//oxidoreductase activity, acting on CH-OH group of donors;GO:0050660//flavin adenine dinucleotide binding	-	-	-	-	-	-	-	-	-	-	AA3
model.g14197.t1	XP_018276330.1	XP_018276330.1 hypothetical protein CC85DRAFT_176237 [Cutaneotrichosporon oleaginosus]	-	-	-	-	-	-	-	-	-	-	-	-	-	-	-	-	-	-	-
model.g14198.t1	-	-	-	-	-	-	-	-	GO:0055114//oxidation-reduction process	GO:0016491//oxidoreductase activity	-	-	-	-	-	-	-	-	-	-	-
model.g14199.t1	-	-	-	-	-	-	-	-	-	-	-	-	-	-	-	-	-	-	-	-	-
model.g14200.t1	XP_018279956.1	XP_018279956.1 hypothetical protein CC85DRAFT_244040 [Cutaneotrichosporon oleaginosus]	-	-	-	-	-	-	-	-	-	-	-	-	-	-	-	-	-	-	-
model.g14201.t1	-	-	-	-	-	-	-	-	-	-	-	-	-	-	-	-	-	-	-	-	-
model.g14202.t1	XP_018279957.1	XP_018279957.1 ras GEF [Cutaneotrichosporon oleaginosus]	-	-	-	-	-	-	GO:0007264//small GTPase mediated signal transduction	GO:0005085//guanyl-nucleotide exchange factor activity	-	-	-	-	-	-	-	-	-	-	-
model.g14203.t1	-	-	-	-	-	-	-	-	-	-	-	-	-	-	-	-	-	-	-	-	-
model.g14204.t1	-	-	-	-	-	-	-	-	-	-	-	-	-	-	-	-	-	-	-	-	-
model.g14205.t1	XP_018280288.1	XP_018280288.1 RNA-binding domain-containing protein [Cutaneotrichosporon oleaginosus]	-	-	K14407	CSTF2,RNA15	cleavage stimulation factor subunit 2	-	-	GO:0003676//nucleic acid binding	-	KOG0108	mRNA cleavage and polyadenylation factor I complex, subunit RNA15	A	RNA processing and modification	-	-	-	-	-	-
model.g14206.t1	XP_018280289.1	XP_018280289.1 translocation protein [Cutaneotrichosporon oleaginosus]	Q99161	sp|Q99161|SEC62_YARLI Translocation protein SEC62 OS=Yarrowia lipolytica (strain CLIB 122 / E 150) GN=SEC62 PE=3 SV=2	K12275	SEC62	translocation protein SEC62	-	GO:0015031//protein transport	GO:0008565//protein transporter activity	GO:0016021//integral component of membrane	-	-	-	-	-	-	-	-	-	-
model.g14207.t1	XP_018280290.1	XP_018280290.1 putative receptor [Cutaneotrichosporon oleaginosus]	-	-	-	-	-	-	GO:0055085//transmembrane transport	GO:0022857//transmembrane transporter activity	GO:0016021//integral component of membrane	-	-	-	-	-	-	-	-	-	-
model.g14208.t1	XP_018280291.1	XP_018280291.1 hypothetical protein CC85DRAFT_311448 [Cutaneotrichosporon oleaginosus]	-	-	K03025	RPC6,POLR3F	DNA-directed RNA polymerase III subunit RPC6	-	GO:0006383//transcription from RNA polymerase III promoter	-	GO:0005666//DNA-directed RNA polymerase III complex	-	-	-	-	-	-	-	-	-	-
model.g14209.t1	XP_018281783.1	XP_018281783.1 hypothetical protein CC85DRAFT_325806 [Cutaneotrichosporon oleaginosus]	-	-	K03131	TAF6	transcription initiation factor TFIID subunit 6	-	GO:0006352//DNA-templated transcription, initiation;GO:0051090//regulation of sequence-specific DNA binding transcription factor activity	-	GO:0005634//nucleus	-	-	-	-	-	-	-	-	-	-
model.g14210.t1	XP_018281782.1	XP_018281782.1 mitochondrial carrier [Cutaneotrichosporon oleaginosus]	Q4V9P0	sp|Q4V9P0|SAMC_DANRE S-adenosylmethionine mitochondrial carrier protein OS=Danio rerio GN=slc25a26 PE=2 SV=1	-	-	-	-	-	-	-	KOG0768	Mitochondrial carrier protein PET8	C	Energy production and conversion	gnl|TC-DB|Q70HW3	2.A.29.18.3	S-adenosylmethionine mitochondrial carrier protein OS=Homo sapiens GN=SLC25A26 PE=2 SV=1	-	-	-
model.g14211.t1	XP_018281781.1	XP_018281781.1 S-adenosyl-L-methionine-dependent methyltransferase [Cutaneotrichosporon oleaginosus]	Q9CY21	sp|Q9CY21|BUD23_MOUSE Probable 18S rRNA (guanine-N(7))-methyltransferase OS=Mus musculus GN=Bud23 PE=1 SV=1	-	-	-	-	GO:0008152//metabolic process	GO:0008168//methyltransferase activity	-	KOG1541	Predicted protein carboxyl methylase	R	General function prediction only	-	-	-	-	-	-
model.g14212.t1	XP_018281780.1	XP_018281780.1 putative proteasome subunit beta type 2 [Cutaneotrichosporon oleaginosus]	P0CQ13	sp|P0CQ13|PSB4_CRYNB Probable proteasome subunit beta type-4 OS=Cryptococcus neoformans var. neoformans serotype D (strain B-3501A) GN=CPR1 PE=3 SV=1	K02734	PSMB2	20S proteasome subunit beta 4	EC:3.4.25.1	GO:0051603//proteolysis involved in cellular protein catabolic process	GO:0004298//threonine-type endopeptidase activity	GO:0005839//proteasome core complex	KOG0177	20S proteasome, regulatory subunit beta type PSMB2/PRE1	O	Posttranslational modification, protein turnover, chaperones	-	-	-	-	-	-
model.g14213.t1	XP_018281779.1	XP_018281779.1 hypothetical protein CC85DRAFT_269760 [Cutaneotrichosporon oleaginosus]	P38345	sp|P38345|SDHF4_YEAST Succinate dehydrogenase assembly factor 4, mitochondrial OS=Saccharomyces cerevisiae (strain ATCC 204508 / S288c) GN=SDH8 PE=1 SV=2	-	-	-	-	-	-	-	-	-	-	-	-	-	-	-	-	-
model.g14214.t1	XP_018281778.1	XP_018281778.1 hypothetical protein CC85DRAFT_282773 [Cutaneotrichosporon oleaginosus]	-	-	-	-	-	-	-	-	-	-	-	-	-	-	-	-	-	-	-
model.g14215.t1	XP_018281777.1	XP_018281777.1 Protoporphyrinogen oxidase [Cutaneotrichosporon oleaginosus]	-	-	K00231	PPOX,hemY	protoporphyrinogen/coproporphyrinogen III oxidase	EC:1.3.3.4 1.3.3.15	GO:0055114//oxidation-reduction process	GO:0016491//oxidoreductase activity	-	-	-	-	-	-	-	-	-	-	-
model.g14216.t1	XP_018281776.1	XP_018281776.1 cytoplasm protein [Cutaneotrichosporon oleaginosus]	Q5FQ97	sp|Q5FQ97|GCNK_GLUOX Gluconokinase OS=Gluconobacter oxydans (strain 621H) GN=GOX1709 PE=1 SV=1	K00851	idnK,gntK	gluconokinase	EC:2.7.1.12	-	-	-	-	-	-	-	-	-	-	PHI:6701|A0A0H6FRN3|gntK|666|Vibrio cholerae|Cholera|Rabbits & hares|Thermo-resistant gluconate kinase|Gene mutation; gene complementation|reduced virulence	-	-
model.g14217.t1	XP_018281775.1	XP_018281775.1 hypothetical protein CC85DRAFT_240954 [Cutaneotrichosporon oleaginosus]	A5DI86	sp|A5DI86|SHE9_PICGU Sensitive to high expression protein 9 homolog, mitochondrial OS=Meyerozyma guilliermondii (strain ATCC 6260 / CBS 566 / DSM 6381 / JCM 1539 / NBRC 10279 / NRRL Y-324) GN=SHE9 PE=3 SV=2	-	-	-	-	-	-	-	-	-	-	-	-	-	-	-	-	-
model.g14218.t1	XP_018281774.1	XP_018281774.1 acyl-CoA dehydrogenase NM domain-like protein [Cutaneotrichosporon oleaginosus]	Q92947	sp|Q92947|GCDH_HUMAN Glutaryl-CoA dehydrogenase, mitochondrial OS=Homo sapiens GN=GCDH PE=1 SV=1	K00252	GCDH,gcdH	glutaryl-CoA dehydrogenase	EC:1.3.8.6	GO:0055114//oxidation-reduction process	GO:0016627//oxidoreductase activity, acting on the CH-CH group of donors	-	KOG0138	Glutaryl-CoA dehydrogenase	E	Amino acid transport and metabolism	-	-	-	-	-	-
model.g14219.t1	CAA71448.1	CAA71448.1 delta-9 fatty acid desaturase [Cutaneotrichosporon curvatus]	Q12618	sp|Q12618|ACO1_AJECA Acyl-CoA desaturase OS=Ajellomyces capsulatus GN=OLE1 PE=1 SV=1	K00507	SCD,desC	stearoyl-CoA desaturase (Delta-9 desaturase)	EC:1.14.19.1	GO:0006629//lipid metabolic process	-	-	KOG1600	Fatty acid desaturase	I	Lipid transport and metabolism	-	-	-	PHI:2541|Q4WGR1|OLE1|746128|Aspergillus fumigatus|Invasive pulmonary aspergillosis|Lethal pathogen phenotype|Stearoyl-CoA desaturase|Altered gene expression / gene regulation|lethal	Q5A747_CANAL	-
model.g14220.t1	XP_018278464.1	XP_018278464.1 putative 64 kDa mitochondrial NADH dehydrogenase [Cutaneotrichosporon oleaginosus]	-	-	K03885	ndh	NADH:ubiquinone reductase (H+-translocating)	EC:7.1.1.2	GO:0055114//oxidation-reduction process	GO:0016491//oxidoreductase activity	-	KOG2495	NADH-dehydrogenase (ubiquinone)	C	Energy production and conversion	-	-	-	-	-	-
model.g14221.t1	-	-	-	-	-	-	-	-	-	-	-	-	-	-	-	-	-	-	-	-	-
model.g14222.t1	XP_018278465.1	XP_018278465.1 Acylphosphatase [Cutaneotrichosporon oleaginosus]	Q92TK9	sp|Q92TK9|ACYP_RHIME Acylphosphatase OS=Rhizobium meliloti (strain 1021) GN=acyP PE=3 SV=2	-	-	-	-	-	-	-	-	-	-	-	-	-	-	-	-	-
model.g14223.t1	XP_018278466.1	XP_018278466.1 hypothetical protein CC85DRAFT_285908 [Cutaneotrichosporon oleaginosus]	-	-	-	-	-	-	-	-	-	-	-	-	-	-	-	-	-	-	-
model.g14224.t1	XP_018278467.1	XP_018278467.1 ARM repeat-containing protein [Cutaneotrichosporon oleaginosus]	-	-	-	-	-	-	-	GO:0003723//RNA binding	-	-	-	-	-	-	-	-	-	-	-
model.g14225.t1	-	-	-	-	-	-	-	-	-	-	-	-	-	-	-	-	-	-	-	-	-
model.g14226.t1	XP_018281893.1	XP_018281893.1 putative pyruvate dehydrogenase [Cutaneotrichosporon oleaginosus]	Q55FN7	sp|Q55FN7|ODBB_DICDI 2-oxoisovalerate dehydrogenase subunit beta, mitochondrial OS=Dictyostelium discoideum GN=bkdB PE=3 SV=1	K00167	BCKDHB,bkdA2	2-oxoisovalerate dehydrogenase E1 component beta subunit	EC:1.2.4.4	-	-	-	-	-	-	-	-	-	-	-	-	-
model.g14227.t1	XP_018281892.1	XP_018281892.1 putative RNA polymerase II transcription factor [Cutaneotrichosporon oleaginosus]	-	-	-	-	-	-	-	-	-	-	-	-	-	-	-	-	-	-	-
model.g14228.t1	CRL26983.1	CRL26983.1 unnamed protein product [Penicillium camemberti]	Q6FSB0	sp|Q6FSB0|GAR1_CANGA H/ACA ribonucleoprotein complex subunit 1 OS=Candida glabrata (strain ATCC 2001 / CBS 138 / JCM 3761 / NBRC 0622 / NRRL Y-65) GN=GAR1 PE=3 SV=1	-	-	-	-	-	-	-	-	-	-	-	-	-	-	-	-	-
model.g14229.t1	XP_018281891.1	XP_018281891.1 putative ribonucleases P/MRP protein subunit [Cutaneotrichosporon oleaginosus]	-	-	K01164	POP1	ribonuclease P/MRP protein subunit POP1	EC:3.1.26.5	GO:0001682//tRNA 5'-leader removal;GO:0006396//RNA processing	GO:0004526//ribonuclease P activity	-	-	-	-	-	-	-	-	-	-	-
model.g14230.t1	XP_018281890.1	XP_018281890.1 initiator tRNA phosphoribosyl transferase [Cutaneotrichosporon oleaginosus]	-	-	-	-	-	-	-	-	-	-	-	-	-	-	-	-	-	-	-
model.g14231.t1	XP_018281889.1	XP_018281889.1 hypothetical protein CC85DRAFT_282458 [Cutaneotrichosporon oleaginosus]	-	-	-	-	-	-	-	-	-	-	-	-	-	-	-	-	-	-	-
model.g14232.t1	XP_018281888.1	XP_018281888.1 vacuolar protein 8 [Cutaneotrichosporon oleaginosus]	P0CM60	sp|P0CM60|VAC8_CRYNJ Vacuolar protein 8 OS=Cryptococcus neoformans var. neoformans serotype D (strain JEC21 / ATCC MYA-565) GN=VAC8 PE=3 SV=1	-	-	-	-	-	GO:0005515//protein binding	-	-	-	-	-	-	-	-	-	-	-
model.g14249.t1	XP_018280992.1	XP_018280992.1 putative vacuolar protein [Cutaneotrichosporon oleaginosus]	Q9US39	sp|Q9US39|YFZ2_SCHPO Uncharacterized protein C1039.02 OS=Schizosaccharomyces pombe (strain 972 / ATCC 24843) GN=SPAC1039.02 PE=3 SV=1	-	-	-	-	-	GO:0016787//hydrolase activity	-	-	-	-	-	-	-	-	-	-	-
model.g14250.t1	XP_018280991.1	XP_018280991.1 hypothetical protein CC85DRAFT_283439 [Cutaneotrichosporon oleaginosus]	-	-	-	-	-	-	-	-	-	-	-	-	-	-	-	-	-	-	-
model.g14251.t1	XP_018280990.1	XP_018280990.1 putative chaperone [Cutaneotrichosporon oleaginosus]	-	-	K11599	POMP,UMP1	proteasome maturation protein	-	-	-	-	-	-	-	-	-	-	-	-	-	-
model.g14252.t1	XP_018280989.1	XP_018280989.1 putative casein kinase I [Cutaneotrichosporon oleaginosus]	P40235	sp|P40235|HHP1_SCHPO Casein kinase I homolog hhp1 OS=Schizosaccharomyces pombe (strain 972 / ATCC 24843) GN=hhp1 PE=2 SV=1	K14758	HRR25	casein kinase I homolog HRR25	EC:2.7.11.1	GO:0006468//protein phosphorylation	GO:0004672//protein kinase activity;GO:0005524//ATP binding	-	KOG1164	Casein kinase (serine/threonine/tyrosine protein kinase)	T	Signal transduction mechanisms	-	-	-	PHI:1235|I1RWQ2|FGSG_08731|5518|Fusarium graminearum|Fusarium ear blight|Monocots|protein kinase|Gene deletion: full|lethal	-	-
model.g14253.t1	XP_018280988.1	XP_018280988.1 endoplasmic reticulum protein [Cutaneotrichosporon oleaginosus]	-	-	K14009	BCAP31,BAP31	B-cell receptor-associated protein 31	-	GO:0006886//intracellular protein transport	-	GO:0005783//endoplasmic reticulum;GO:0016021//integral component of membrane	-	-	-	-	-	-	-	-	-	-
model.g14254.t1	XP_018280987.1	XP_018280987.1 hypothetical protein CC85DRAFT_326364 [Cutaneotrichosporon oleaginosus]	-	-	-	-	-	-	-	-	-	-	-	-	-	-	-	-	-	-	-
model.g14255.t1	XP_018280986.1	XP_018280986.1 hypothetical protein CC85DRAFT_326363 [Cutaneotrichosporon oleaginosus]	-	-	-	-	-	-	-	-	-	-	-	-	-	-	-	-	-	-	-
model.g3424.t1	XP_018279856.1	XP_018279856.1 hypothetical protein CC85DRAFT_296045 [Cutaneotrichosporon oleaginosus]	-	-	-	-	-	-	-	-	-	-	-	-	-	-	-	-	-	-	-
model.g3425.t1	XP_012052052.1	XP_012052052.1 monooxygenase [Cryptococcus neoformans var. grubii H99]	-	-	-	-	-	-	GO:0055114//oxidation-reduction process	GO:0004499//N,N-dimethylaniline monooxygenase activity;GO:0050660//flavin adenine dinucleotide binding;GO:0050661//NADP binding	-	-	-	-	-	-	-	-	-	-	-
model.g3426.t1	XP_018279117.1	XP_018279117.1 GroES-like protein [Cutaneotrichosporon oleaginosus]	Q9P6C8	sp|Q9P6C8|ADH1_NEUCR Alcohol dehydrogenase 1 OS=Neurospora crassa (strain ATCC 24698 / 74-OR23-1A / CBS 708.71 / DSM 1257 / FGSC 987) GN=adh-1 PE=3 SV=1	K13953	adhP	alcohol dehydrogenase,propanol-preferring	EC:1.1.1.1	GO:0055114//oxidation-reduction process	-	-	KOG0023	Alcohol dehydrogenase, class V	Q	Secondary metabolites biosynthesis, transport and catabolism	-	-	-	PHI:5034|G4NHC2|MoADH1|318829|Magnaporthe oryzae|Rice blast|Monocots|alcohol dehydrogenase|Gene mutation|unaffected pathogenicity	-	-
model.g3427.t1	XP_018279114.1	XP_018279114.1 hypothetical protein CC85DRAFT_285350, partial [Cutaneotrichosporon oleaginosus]	-	-	-	-	-	-	-	-	-	-	-	-	-	-	-	-	-	-	-
model.g3428.t1	XP_018279113.1	XP_018279113.1 Gpi1-domain-containing protein [Cutaneotrichosporon oleaginosus]	-	-	-	-	-	-	GO:0006506//GPI anchor biosynthetic process	GO:0017176//phosphatidylinositol N-acetylglucosaminyltransferase activity	GO:0016021//integral component of membrane	-	-	-	-	-	-	-	-	-	-
model.g3429.t1	XP_018279112.1	XP_018279112.1 hypothetical protein CC85DRAFT_328040 [Cutaneotrichosporon oleaginosus]	-	-	-	-	-	-	-	-	-	-	-	-	-	-	-	-	-	-	-
model.g3430.t1	XP_018279111.1	XP_018279111.1 hypothetical protein CC85DRAFT_274074 [Cutaneotrichosporon oleaginosus]	-	-	-	-	-	-	-	-	-	-	-	-	-	-	-	-	-	-	-
model.g3431.t1	-	-	-	-	-	-	-	-	-	-	-	-	-	-	-	-	-	-	-	-	-
model.g3432.t1	-	-	-	-	-	-	-	-	-	-	-	-	-	-	-	-	-	-	-	-	-
model.g3433.t1	-	-	-	-	-	-	-	-	-	-	-	-	-	-	-	-	-	-	-	-	-
model.g3434.t1	-	-	-	-	-	-	-	-	-	-	-	-	-	-	-	-	-	-	-	-	-
model.g3435.t1	-	-	-	-	-	-	-	-	-	-	-	-	-	-	-	-	-	-	-	-	-
model.g3436.t1	-	-	-	-	-	-	-	-	-	-	-	-	-	-	-	-	-	-	-	-	-
model.g3437.t1	-	-	-	-	-	-	-	-	-	-	-	-	-	-	-	-	-	-	-	-	-
model.g3438.t1	-	-	-	-	-	-	-	-	-	-	-	-	-	-	-	-	-	-	-	-	-
model.g3439.t1	XP_018279106.1	XP_018279106.1 hypothetical protein CC85DRAFT_285346 [Cutaneotrichosporon oleaginosus]	-	-	-	-	-	-	-	-	-	-	-	-	-	gnl|TC-DB|W7IXW3	8.A.58.2.10	Uncharacterized protein OS=Actinokineospora spheciospongiae GN=UO65_5891 PE=4 SV=1	-	-	-
model.g3440.t1	XP_018279105.1	XP_018279105.1 hypothetical protein CC85DRAFT_307982 [Cutaneotrichosporon oleaginosus]	-	-	-	-	-	-	-	-	-	-	-	-	-	-	-	-	-	-	-
model.g3441.t1	XP_018279104.1	XP_018279104.1 hypothetical protein CC85DRAFT_328035 [Cutaneotrichosporon oleaginosus]	-	-	-	-	-	-	-	-	-	-	-	-	-	-	-	-	-	-	-
model.g3442.t1	-	-	-	-	-	-	-	-	-	-	-	-	-	-	-	-	-	-	-	-	-
model.g3443.t1	-	-	-	-	-	-	-	-	-	-	-	-	-	-	-	-	-	-	-	-	-
model.g3444.t1	XP_018279103.1	XP_018279103.1 hypothetical protein CC85DRAFT_274067 [Cutaneotrichosporon oleaginosus]	-	-	-	-	-	-	-	-	-	-	-	-	-	-	-	-	-	-	-
model.g3445.t1	XP_018279102.1	XP_018279102.1 Arabinanase/levansucrase/invertase [Cutaneotrichosporon oleaginosus]	-	-	K01193	INV,sacA	beta-fructofuranosidase	EC:3.2.1.26	-	-	-	-	-	-	-	-	-	-	-	-	GH32
model.g3446.t1	XP_018279101.1	XP_018279101.1 hypothetical protein CC85DRAFT_328031 [Cutaneotrichosporon oleaginosus]	-	-	-	-	-	-	-	-	-	-	-	-	-	-	-	-	-	-	-
model.g3447.t1	XP_018279100.1	XP_018279100.1 TBC-domain-containing protein [Cutaneotrichosporon oleaginosus]	P36618	sp|P36618|CDC16_SCHPO Cell division control protein 16 OS=Schizosaccharomyces pombe (strain 972 / ATCC 24843) GN=cdc16 PE=1 SV=1	K02179	BUB2	cell cycle arrest protein BUB2	-	-	-	-	KOG2058	Ypt/Rab GTPase activating protein	U	Intracellular trafficking, secretion, and vesicular transport	-	-	-	-	-	-
model.g3448.t1	XP_018279099.1	XP_018279099.1 NAD-P-binding protein [Cutaneotrichosporon oleaginosus]	-	-	-	-	-	-	-	GO:0003824//catalytic activity;GO:0050662//coenzyme binding	-	-	-	-	-	-	-	-	-	-	-
model.g3449.t1	XP_018279098.1	XP_018279098.1 hypothetical protein CC85DRAFT_285339 [Cutaneotrichosporon oleaginosus]	-	-	-	-	-	-	GO:0045047//protein targeting to ER	-	GO:0005783//endoplasmic reticulum	-	-	-	-	-	-	-	-	-	-
model.g3450.t1	XP_018279097.1	XP_018279097.1 hypothetical protein CC85DRAFT_285338 [Cutaneotrichosporon oleaginosus]	-	-	-	-	-	-	-	-	-	-	-	-	-	-	-	-	-	-	CBM13
model.g3451.t1	-	-	-	-	-	-	-	-	-	-	-	-	-	-	-	-	-	-	-	-	-
model.g14263.t1	-	-	-	-	-	-	-	-	-	-	-	-	-	-	-	-	-	-	-	-	-
model.g14264.t1	XP_007680722.1	XP_007680722.1 hypothetical protein BAUCODRAFT_160056 [Baudoinia panamericana UAMH 10762]	-	-	-	-	-	-	GO:0008610//lipid biosynthetic process;GO:0055114//oxidation-reduction process	GO:0005506//iron ion binding;GO:0016491//oxidoreductase activity	-	-	-	-	-	-	-	-	-	-	-
model.g14265.t1	XP_018281725.1	XP_018281725.1 hypothetical protein CC85DRAFT_325756 [Cutaneotrichosporon oleaginosus]	-	-	-	-	-	-	-	-	-	-	-	-	-	-	-	-	-	-	-
model.g14266.t1	XP_018281724.1	XP_018281724.1 hypothetical protein CC85DRAFT_290426 [Cutaneotrichosporon oleaginosus]	Q9ZT16	sp|Q9ZT16|AGP4_ARATH Classical arabinogalactan protein 4 OS=Arabidopsis thaliana GN=AGP4 PE=1 SV=1	-	-	-	-	-	-	-	-	-	-	-	-	-	-	-	-	-
model.g14267.t1	XP_018281751.1	XP_018281751.1 hypothetical protein CC85DRAFT_310687 [Cutaneotrichosporon oleaginosus]	-	-	-	-	-	-	-	-	-	-	-	-	-	-	-	-	-	-	-
model.g14268.t1	-	-	-	-	-	-	-	-	-	-	-	-	-	-	-	-	-	-	-	-	-
model.g14269.t1	XP_018281753.1	XP_018281753.1 PRMT5-domain-containing protein [Cutaneotrichosporon oleaginosus]	Q8CIG8	sp|Q8CIG8|ANM5_MOUSE Protein arginine N-methyltransferase 5 OS=Mus musculus GN=Prmt5 PE=1 SV=3	K02516	PRMT5,HSL7	type II protein arginine methyltransferase	EC:2.1.1.320	-	-	-	KOG0822	Protein kinase inhibitor	D	Cell cycle control, cell division, chromosome partitioning	-	-	-	PHI:2355|I1S1X8|AMT4|5518|Fusarium graminearum|Fusarium head blight|Monocots|Arginine Methyltransferase|Gene deletion: full|reduced virulence	-	-
model.g14270.t1	XP_018276860.1	XP_018276860.1 hypothetical protein CC85DRAFT_297557 [Cutaneotrichosporon oleaginosus]	-	-	-	-	-	-	-	-	-	-	-	-	-	-	-	-	-	-	-
model.g14271.t1	XP_018276861.1	XP_018276861.1 MFS general substrate transporter [Cutaneotrichosporon oleaginosus]	-	-	-	-	-	-	GO:0055085//transmembrane transport	-	GO:0016021//integral component of membrane	-	-	-	-	-	-	-	-	-	-
model.g14272.t1	XP_018280283.1	XP_018280283.1 biotin synthase [Cutaneotrichosporon oleaginosus]	O59778	sp|O59778|BIOB_SCHPO Biotin synthase OS=Schizosaccharomyces pombe (strain 972 / ATCC 24843) GN=bio2 PE=1 SV=1	K01012	bioB	biotin synthase	EC:2.8.1.6	-	GO:0003824//catalytic activity;GO:0051536//iron-sulfur cluster binding	-	KOG2900	Biotin synthase	H	Coenzyme transport and metabolism	-	-	-	-	-	-
model.g14273.t1	XP_018280284.1	XP_018280284.1 hypothetical protein CC85DRAFT_38966 [Cutaneotrichosporon oleaginosus]	-	-	-	-	-	-	-	-	-	-	-	-	-	-	-	-	-	-	-
model.g14274.t1	XP_014183864.1	XP_014183864.1 hypothetical protein A1Q1_04345 [Trichosporon asahii var. asahii CBS 2479]	-	-	-	-	-	-	-	-	-	-	-	-	-	-	-	-	-	-	-
model.g14275.t1	XP_018280286.1	XP_018280286.1 hypothetical protein CC85DRAFT_300967 [Cutaneotrichosporon oleaginosus]	Q6K9C3	sp|Q6K9C3|RZP23_ORYSJ Serine/arginine-rich splicing factor RSZ23 OS=Oryza sativa subsp. japonica GN=RSZ23 PE=2 SV=1	-	-	-	-	-	-	GO:0005634//nucleus	-	-	-	-	-	-	-	-	-	-
model.g14276.t1	XP_018276052.1	XP_018276052.1 alpha/beta-hydrolase [Cutaneotrichosporon oleaginosus]	-	-	-	-	-	-	GO:0008152//metabolic process	GO:0016787//hydrolase activity	-	-	-	-	-	-	-	-	-	-	-
model.g14277.t1	XP_018276051.1	XP_018276051.1 hypothetical protein CC85DRAFT_185820 [Cutaneotrichosporon oleaginosus]	-	-	-	-	-	-	-	-	-	-	-	-	-	-	-	-	-	-	-
model.g14278.t1	XP_018276050.1	XP_018276050.1 vesicle budding-related protein [Cutaneotrichosporon oleaginosus]	P0CS51	sp|P0CS51|SEC13_CRYNB Protein transport protein SEC13 OS=Cryptococcus neoformans var. neoformans serotype D (strain B-3501A) GN=SEC13 PE=3 SV=1	K14004	SEC13	protein transport protein SEC13	-	-	-	-	KOG1332	Vesicle coat complex COPII, subunit SEC13	U	Intracellular trafficking, secretion, and vesicular transport	gnl|TC-DB|G0SA60	1.I.1.1.2	Protein transport protein SEC13 OS=Chaetomium thermophilum (strain DSM 1495 / CBS 144.50 / IMI 039719) GN=SEC13 PE=3 SV=2	-	-	-
model.g14279.t1	XP_018276049.1	XP_018276049.1 hypothetical protein CC85DRAFT_288416 [Cutaneotrichosporon oleaginosus]	-	-	-	-	-	-	-	-	-	-	-	-	-	-	-	-	-	-	-
model.g14280.t1	XP_018276048.1	XP_018276048.1 ARM repeat-containing protein [Cutaneotrichosporon oleaginosus]	O75533	sp|O75533|SF3B1_HUMAN Splicing factor 3B subunit 1 OS=Homo sapiens GN=SF3B1 PE=1 SV=3	K12828	SF3B1,SAP155	splicing factor 3B subunit 1	-	-	-	-	KOG0213	Splicing factor 3b, subunit 1	A	RNA processing and modification	-	-	-	-	-	-
model.g14281.t1	XP_018276047.1	XP_018276047.1 hypothetical protein CC85DRAFT_288414 [Cutaneotrichosporon oleaginosus]	-	-	-	-	-	-	-	-	-	-	-	-	-	-	-	-	-	-	-
model.g14282.t1	XP_018275647.1	XP_018275647.1 hypothetical protein CC85DRAFT_305280 [Cutaneotrichosporon oleaginosus]	-	-	-	-	-	-	-	-	-	-	-	-	-	-	-	-	-	-	-
model.g14283.t1	XP_018275648.1	XP_018275648.1 hypothetical protein CC85DRAFT_330962 [Cutaneotrichosporon oleaginosus]	-	-	K14300	NUP133	nuclear pore complex protein Nup133	-	-	-	-	-	-	-	-	-	-	-	-	-	-
model.g14284.t1	XP_018275649.1	XP_018275649.1 hypothetical protein CC85DRAFT_288816 [Cutaneotrichosporon oleaginosus]	-	-	K12848	SNU23	U4/U6.U5 tri-snRNP component SNU23	-	-	-	-	-	-	-	-	-	-	-	-	-	-
model.g14285.t1	XP_018275650.1	XP_018275650.1 HECT-domain-containing protein [Cutaneotrichosporon oleaginosus]	A1D3C5	sp|A1D3C5|RSP5_NEOFI Probable E3 ubiquitin-protein ligase hulA OS=Neosartorya fischeri (strain ATCC 1020 / DSM 3700 / CBS 544.65 / FGSC A1164 / JCM 1740 / NRRL 181 / WB 181) GN=hulA PE=3 SV=1	K10591	NEDD4,RSP5	E3 ubiquitin-protein ligase NEDD4	EC:2.3.2.26	-	GO:0004842//ubiquitin-protein transferase activity	-	KOG0940	Ubiquitin protein ligase RSP5/NEDD4	O	Posttranslational modification, protein turnover, chaperones	gnl|TC-DB|P39940	3.A.31.1.1	E3 ubiquitin-protein ligase RSP5 OS=Saccharomyces cerevisiae (strain ATCC 204508 / S288c) OX=559292 GN=RSP5 PE=1 SV=1	-	-	-
model.g14286.t1	-	-	-	-	-	-	-	-	-	-	-	-	-	-	-	-	-	-	-	-	-
model.g14287.t1	XP_018276474.1	XP_018276474.1 RNA processing-related protein [Cutaneotrichosporon oleaginosus]	Q5NVD0	sp|Q5NVD0|PRP4_PONAB U4/U6 small nuclear ribonucleoprotein Prp4 OS=Pongo abelii GN=PRPF4 PE=2 SV=1	K12662	PRPF4,PRP4	U4/U6 small nuclear ribonucleoprotein PRP4	-	GO:0006520//cellular amino acid metabolic process	GO:0005515//protein binding;GO:0016829//lyase activity	-	KOG0272	U4/U6 small nuclear ribonucleoprotein Prp4 (contains WD40 repeats)	A	RNA processing and modification	-	-	-	-	-	-
model.g14288.t1	XP_018276473.1	XP_018276473.1 hypothetical protein CC85DRAFT_287970 [Cutaneotrichosporon oleaginosus]	-	-	-	-	-	-	-	-	-	-	-	-	-	-	-	-	-	-	-
model.g14289.t1	XP_018276472.1	XP_018276472.1 hypothetical protein CC85DRAFT_287969 [Cutaneotrichosporon oleaginosus]	-	-	-	-	-	-	GO:0000278//mitotic cell cycle	-	GO:0042729//DASH complex;GO:0072686//mitotic spindle	-	-	-	-	-	-	-	-	-	-
model.g14290.t1	XP_018276471.1	XP_018276471.1 hypothetical protein CC85DRAFT_287968 [Cutaneotrichosporon oleaginosus]	-	-	-	-	-	-	-	GO:0003677//DNA binding	-	-	-	-	-	-	-	-	-	-	-
model.g14291.t1	XP_018276470.1	XP_018276470.1 hypothetical protein CC85DRAFT_313564 [Cutaneotrichosporon oleaginosus]	-	-	-	-	-	-	-	-	-	-	-	-	-	-	-	-	-	-	-
model.g14292.t1	XP_018276469.1	XP_018276469.1 hypothetical protein CC85DRAFT_264507 [Cutaneotrichosporon oleaginosus]	P42837	sp|P42837|FIG4_YEAST Polyphosphoinositide phosphatase OS=Saccharomyces cerevisiae (strain ATCC 204508 / S288c) GN=FIG4 PE=1 SV=1	K22913	FIG4	phosphatidylinositol 3,5-bisphosphate 5-phosphatase	EC:3.1.3.-	-	GO:0042578//phosphoric ester hydrolase activity	-	-	-	-	-	-	-	-	-	-	-
model.g14293.t1	XP_018275798.1	XP_018275798.1 putative Sodium:inorganic phosphate symporter [Cutaneotrichosporon oleaginosus]	P15710	sp|P15710|PHO4_NEUCR Phosphate-repressible phosphate permease pho-4 OS=Neurospora crassa (strain ATCC 24698 / 74-OR23-1A / CBS 708.71 / DSM 1257 / FGSC 987) GN=pho-4 PE=1 SV=1	-	-	-	-	GO:0006817//phosphate ion transport	GO:0005315//inorganic phosphate transmembrane transporter activity	GO:0016020//membrane	-	-	-	-	gnl|TC-DB|P15710	2.A.20.2.1	PHOSPHATE-REPRESSIBLE PHOSPHATE PERMEASE - Neurospora crassa.	PHI:3528|J9VNZ8|PHO89|5207|Cryptococcus neoformans|Cryptococcosis|Rodents|Phosphate Acquisition and Storage|Gene deletion: full|reduced virulence	-	-
model.g14294.t1	XP_018275799.1	XP_018275799.1 hypothetical protein CC85DRAFT_288689 [Cutaneotrichosporon oleaginosus]	-	-	-	-	-	-	-	-	-	-	-	-	-	-	-	-	-	-	-
model.g14295.t1	XP_018275800.1	XP_018275800.1 hypothetical protein CC85DRAFT_330848 [Cutaneotrichosporon oleaginosus]	-	-	-	-	-	-	-	-	-	-	-	-	-	-	-	-	-	-	-
model.g14296.t1	XP_018275801.1	XP_018275801.1 hypothetical protein CC85DRAFT_265654 [Cutaneotrichosporon oleaginosus]	-	-	-	-	-	-	GO:0006355//regulation of transcription, DNA-templated	GO:0003700//transcription factor activity, sequence-specific DNA binding	-	-	-	-	-	-	-	-	-	-	-
model.g14297.t1	XP_018282548.1	XP_018282548.1 gamma-glutamyltranspeptidase [Cutaneotrichosporon oleaginosus]	-	-	K18592	GGT1_5,CD224	gamma-glutamyltranspeptidase / glutathione hydrolase / leukotriene-C4 hydrolase	EC:2.3.2.2 3.4.19.13 3.4.19.14	GO:0006751//glutathione catabolic process	GO:0036374//glutathione hydrolase activity	-	-	-	-	-	-	-	-	-	-	-
model.g14298.t1	XP_018282549.1	XP_018282549.1 hypothetical protein CC85DRAFT_282196 [Cutaneotrichosporon oleaginosus]	-	-	-	-	-	-	-	-	-	-	-	-	-	-	-	-	-	-	-
model.g14299.t1	XP_018282537.1	XP_018282537.1 hypothetical protein CC85DRAFT_290115 [Cutaneotrichosporon oleaginosus]	Q63251	sp|Q63251|FOXD1_RAT Forkhead box protein D1 (Fragment) OS=Rattus norvegicus GN=Foxd1 PE=2 SV=1	-	-	-	-	GO:0006355//regulation of transcription, DNA-templated	GO:0003700//transcription factor activity, sequence-specific DNA binding;GO:0005515//protein binding;GO:0043565//sequence-specific DNA binding	-	-	-	-	-	gnl|TC-DB|Q9ZAA7	3.B.1.1.3	GLUTACONYL-COA DECARBOXYLASE GAMMA SUBUNIT (EC 4.1.1.70) - Acidaminococcus fermentans.	-	-	-
model.g14300.t1	XP_018282533.1	XP_018282533.1 hypothetical protein CC85DRAFT_310365 [Cutaneotrichosporon oleaginosus]	-	-	-	-	-	-	-	-	-	-	-	-	-	-	-	-	-	-	-
model.g14301.t1	EKD03693.1	EKD03693.1 hypothetical protein A1Q2_02039 [Trichosporon asahii var. asahii CBS 8904]	-	-	-	-	-	-	-	-	-	-	-	-	-	-	-	-	-	-	-
model.g14302.t1	XP_018280055.1	XP_018280055.1 hypothetical protein CC85DRAFT_307581 [Cutaneotrichosporon oleaginosus]	-	-	-	-	-	-	GO:0006397//mRNA processing	-	-	-	-	-	-	-	-	-	-	-	-
model.g14303.t1	XP_018280056.1	XP_018280056.1 hypothetical protein CC85DRAFT_284490 [Cutaneotrichosporon oleaginosus]	-	-	-	-	-	-	-	-	-	-	-	-	-	-	-	-	-	-	-
model.g14304.t1	XP_018280057.1	XP_018280057.1 P-loop containing nucleoside triphosphate hydrolase protein [Cutaneotrichosporon oleaginosus]	Q9M0M2	sp|Q9M0M2|AB9B_ARATH ABC transporter B family member 9 OS=Arabidopsis thaliana GN=ABCB9 PE=3 SV=2	K05658	ABCB1,CD243	ATP-binding cassette,subfamily B (MDR/TAP),member 1	EC:7.6.2.2	GO:0006810//transport;GO:0055085//transmembrane transport	GO:0005524//ATP binding;GO:0016887//ATPase activity;GO:0042626//ATPase activity, coupled to transmembrane movement of substances	GO:0016021//integral component of membrane	-	-	-	-	gnl|TC-DB|O43140	3.A.1.201.11	Multidrug resistance protein 1 OS=Cryptococcus neoformans GN=mdr1 PE=2 SV=1	-	-	-
model.g14305.t1	XP_018280058.1	XP_018280058.1 galactose oxidase, partial [Cutaneotrichosporon oleaginosus]	-	-	-	-	-	-	-	GO:0005515//protein binding	-	-	-	-	-	-	-	-	-	-	-
model.g14306.t1	XP_018280059.1	XP_018280059.1 hypothetical protein CC85DRAFT_284493 [Cutaneotrichosporon oleaginosus]	-	-	-	-	-	-	-	-	-	-	-	-	-	-	-	-	-	-	-
model.g14307.t1	XP_018280059.1	XP_018280059.1 hypothetical protein CC85DRAFT_284493 [Cutaneotrichosporon oleaginosus]	-	-	-	-	-	-	-	-	-	-	-	-	-	-	-	-	-	-	-
model.g14308.t1	-	-	-	-	-	-	-	-	-	-	-	-	-	-	-	-	-	-	-	-	-
model.g14309.t1	XP_018280050.1	XP_018280050.1 tRNA guanosine-2'-O-methyltransferase [Cutaneotrichosporon oleaginosus]	-	-	-	-	-	-	-	-	-	-	-	-	-	-	-	-	-	-	-
model.g3452.t1	-	-	-	-	-	-	-	-	-	-	-	-	-	-	-	-	-	-	-	-	-
model.g3453.t1	XP_018282772.1	XP_018282772.1 ubiquitin-like protein-like protein 1 [Cutaneotrichosporon oleaginosus]	Q8RUC6	sp|Q8RUC6|RUB2_ARATH Ubiquitin-NEDD8-like protein RUB2 OS=Arabidopsis thaliana GN=RUB2 PE=2 SV=3	-	-	-	-	-	GO:0005515//protein binding	-	KOG0005	Ubiquitin-like protein	DO	Cell cycle control, cell division, chromosome partitioning;Posttranslational modification, protein turnover, chaperones	-	-	-	-	-	-
model.g3454.t1	XP_018282773.1	XP_018282773.1 hypothetical protein CC85DRAFT_281928 [Cutaneotrichosporon oleaginosus]	P0CS65	sp|P0CS65|YTH1_CRYNB mRNA 3'-end-processing protein YTH1 OS=Cryptococcus neoformans var. neoformans serotype D (strain B-3501A) GN=YTH1 PE=3 SV=1	K14404	CPSF4,YTH1	cleavage and polyadenylation specificity factor subunit 4	-	-	GO:0046872//metal ion binding	-	KOG1040	Polyadenylation factor I complex, subunit, Yth1 (CPSF subunit)	A	RNA processing and modification	-	-	-	-	-	-
model.g3455.t1	XP_018282774.1	XP_018282774.1 hypothetical protein CC85DRAFT_59260 [Cutaneotrichosporon oleaginosus]	P0CR73	sp|P0CR73|SPT6_CRYNB Transcription elongation factor SPT6 OS=Cryptococcus neoformans var. neoformans serotype D (strain B-3501A) GN=SPT6 PE=3 SV=1	-	-	-	-	-	GO:0003677//DNA binding	-	KOG0115	RNA-binding protein p54nrb (RRM superfamily)	A	RNA processing and modification	-	-	-	-	-	-
model.g3456.t1	XP_018282775.1	XP_018282775.1 hypothetical protein CC85DRAFT_281930 [Cutaneotrichosporon oleaginosus]	-	-	K14304	NUP85	nuclear pore complex protein Nup85	-	-	-	-	-	-	-	-	-	-	-	-	-	-
model.g3457.t1	XP_018282776.1	XP_018282776.1 hypothetical protein CC85DRAFT_281931 [Cutaneotrichosporon oleaginosus]	-	-	-	-	-	-	-	GO:0005515//protein binding	-	-	-	-	-	-	-	-	-	-	-
model.g3458.t1	-	-	P86798	sp|P86798|CTEN1_CUPSA Ctenidin-1 OS=Cupiennius salei PE=1 SV=1	-	-	-	-	-	-	-	KOG1283	Serine carboxypeptidases	O	Posttranslational modification, protein turnover, chaperones	-	-	-	-	-	-
model.g3459.t1	-	-	-	-	-	-	-	-	-	-	-	KOG1283	Serine carboxypeptidases	O	Posttranslational modification, protein turnover, chaperones	-	-	-	-	-	-
model.g3460.t1	XP_018282777.1	XP_018282777.1 hypothetical protein CC85DRAFT_59278 [Cutaneotrichosporon oleaginosus]	-	-	-	-	-	-	-	-	-	-	-	-	-	-	-	-	-	-	-
model.g3461.t1	XP_018282778.1	XP_018282778.1 hypothetical protein CC85DRAFT_59374 [Cutaneotrichosporon oleaginosus]	-	-	-	-	-	-	GO:0006351//transcription, DNA-templated;GO:0006355//regulation of transcription, DNA-templated	GO:0000981//RNA polymerase II transcription factor activity, sequence-specific DNA binding;GO:0003677//DNA binding;GO:0008270//zinc ion binding	GO:0005634//nucleus	-	-	-	-	-	-	-	-	-	-
model.g3462.t1	XP_018282779.1	XP_018282779.1 hypothetical protein CC85DRAFT_281934 [Cutaneotrichosporon oleaginosus]	-	-	-	-	-	-	-	-	-	-	-	-	-	-	-	-	-	-	-
model.g3463.t1	-	-	-	-	-	-	-	-	-	-	-	-	-	-	-	-	-	-	-	-	-
model.g3464.t1	-	-	-	-	-	-	-	-	-	-	-	-	-	-	-	-	-	-	-	-	-
model.g3465.t1	XP_018282780.1	XP_018282780.1 MFS general substrate transporter [Cutaneotrichosporon oleaginosus]	-	-	-	-	-	-	GO:0055085//transmembrane transport	-	GO:0016021//integral component of membrane	-	-	-	-	-	-	-	-	-	-
model.g3466.t1	-	-	-	-	-	-	-	-	-	-	-	-	-	-	-	-	-	-	-	-	-
model.g3467.t1	-	-	-	-	-	-	-	-	-	-	-	-	-	-	-	-	-	-	-	-	-
model.g3468.t1	XP_018276687.1	XP_018276687.1 hypothetical protein CC85DRAFT_287714 [Cutaneotrichosporon oleaginosus]	-	-	-	-	-	-	-	GO:0071949//FAD binding	-	-	-	-	-	-	-	-	-	-	-
model.g3469.t1	XP_018276688.1	XP_018276688.1 hypothetical protein CC85DRAFT_287715 [Cutaneotrichosporon oleaginosus]	-	-	-	-	-	-	-	-	-	-	-	-	-	-	-	-	-	-	-
model.g3470.t1	XP_018276689.1	XP_018276689.1 NAD(P)-binding protein [Cutaneotrichosporon oleaginosus]	P44094	sp|P44094|DEND_HAEIN D-erythronate dehydrogenase OS=Haemophilus influenzae (strain ATCC 51907 / DSM 11121 / KW20 / Rd) GN=denD PE=1 SV=1	-	-	-	-	-	GO:0003824//catalytic activity;GO:0050662//coenzyme binding	-	-	-	-	-	-	-	-	-	-	-
model.g3471.t1	-	-	-	-	-	-	-	-	-	-	-	-	-	-	-	-	-	-	-	-	-
model.g3472.t1	-	-	-	-	-	-	-	-	-	-	-	-	-	-	-	-	-	-	-	-	-
model.g3473.t1	XP_018276690.1	XP_018276690.1 GTP-binding protein Obg/CgtA [Cutaneotrichosporon oleaginosus]	-	-	-	-	-	-	-	GO:0005525//GTP binding	-	-	-	-	-	-	-	-	-	-	-
model.g3474.t1	-	-	-	-	-	-	-	-	-	-	-	-	-	-	-	-	-	-	-	-	-
model.g3475.t1	XP_018276692.1	XP_018276692.1 putative mitochondrial ornithine carrier protein AmcA/Ort1 [Cutaneotrichosporon oleaginosus]	-	-	-	-	-	-	-	-	-	-	-	-	-	-	-	-	PHI:4672|Q4WBL9|AmcA|746128|Aspergillus fumigatus|Invasive pulmonary aspergillosis|Moths|Putative mitochondrial ornithine transporter|Gene mutation; gene complementation|unaffected pathogenicity	-	-
model.g3476.t1	-	-	-	-	-	-	-	-	-	-	-	-	-	-	-	-	-	-	-	-	-
model.g14310.t1	XP_018281905.1	XP_018281905.1 hypothetical protein CC85DRAFT_282480 [Cutaneotrichosporon oleaginosus]	-	-	-	-	-	-	-	GO:0003723//RNA binding;GO:0005515//protein binding	-	-	-	-	-	-	-	-	-	-	-
model.g14311.t1	XP_018281906.1	XP_018281906.1 PIG-U-domain-containing protein [Cutaneotrichosporon oleaginosus]	-	-	K05293	PIGU	GPI-anchor transamidase subunit U	-	GO:0016255//attachment of GPI anchor to protein	-	GO:0016021//integral component of membrane;GO:0042765//GPI-anchor transamidase complex	-	-	-	-	-	-	-	-	-	-
model.g14312.t1	XP_018281907.1	XP_018281907.1 hypothetical protein CC85DRAFT_282482 [Cutaneotrichosporon oleaginosus]	-	-	-	-	-	-	-	-	-	-	-	-	-	-	-	-	-	-	-
model.g14313.t1	XP_018281908.1	XP_018281908.1 hypothetical protein CC85DRAFT_282483 [Cutaneotrichosporon oleaginosus]	-	-	K10597	UBE4B,UFD2	ubiquitin conjugation factor E4 B	EC:2.3.2.27	GO:0006511//ubiquitin-dependent protein catabolic process;GO:0016567//protein ubiquitination	GO:0034450//ubiquitin-ubiquitin ligase activity	GO:0000151//ubiquitin ligase complex	-	-	-	-	-	-	-	-	-	-
model.g14314.t1	XP_018281910.1	XP_018281910.1 RNA-binding domain-containing protein [Cutaneotrichosporon oleaginosus]	Q54KR9	sp|Q54KR9|NCBP2_DICDI Nuclear cap-binding protein subunit 2 OS=Dictyostelium discoideum GN=ncbp2 PE=3 SV=1	K12883	NCBP2,CBP20	nuclear cap-binding protein subunit 2	-	-	GO:0003676//nucleic acid binding	-	KOG0121	Nuclear cap-binding protein complex, subunit CBP20 (RRM superfamily)	A	RNA processing and modification	gnl|TC-DB|P52298	9.A.60.1.1	Nuclear cap-binding protein subunit 2 OS=Homo sapiens GN=NCBP2 PE=1 SV=1	-	-	-
model.g14315.t1	-	-	-	-	-	-	-	-	-	-	-	-	-	-	-	-	-	-	-	-	-
model.g14316.t1	-	-	-	-	-	-	-	-	-	-	-	-	-	-	-	-	-	-	-	-	-
model.g14317.t1	-	-	-	-	-	-	-	-	-	-	-	-	-	-	-	-	-	-	-	-	-
model.g14318.t1	-	-	-	-	-	-	-	-	-	-	-	-	-	-	-	-	-	-	-	-	-
model.g14319.t1	-	-	-	-	-	-	-	-	-	-	-	-	-	-	-	-	-	-	-	-	-
model.g14320.t1	-	-	-	-	-	-	-	-	-	-	-	-	-	-	-	-	-	-	-	-	-
model.g14321.t1	XP_018279391.1	XP_018279391.1 GABA permease gaba [Cutaneotrichosporon oleaginosus]	-	-	-	-	-	-	GO:0003333//amino acid transmembrane transport	GO:0015171//amino acid transmembrane transporter activity	GO:0016020//membrane	-	-	-	-	gnl|TC-DB|Q9Y860	2.A.3.4.2	GABA PERMEASE - Emericella nidulans (Aspergillus nidulans).	-	-	-
model.g14322.t1	XP_018279182.1	XP_018279182.1 putative ras-like GTP-binding protein RHO1 [Cutaneotrichosporon oleaginosus]	O42825	sp|O42825|RHO1_CANAL GTP-binding protein RHO1 OS=Candida albicans (strain SC5314 / ATCC MYA-2876) GN=RHO1 PE=3 SV=1	-	-	-	-	-	GO:0003924//GTPase activity;GO:0005525//GTP binding	-	KOG0393	Ras-related small GTPase, Rho type	R	General function prediction only	-	-	-	PHI:270|O42825|RHO1|5476|Candida albicans|Candidiasis|Rodents|GTP-binding protein|Gene disruption|loss of pathogenicity	CDC42_CANAL	-
model.g14323.t1	XP_018279183.1	XP_018279183.1 hypothetical protein CC85DRAFT_273875 [Cutaneotrichosporon oleaginosus]	-	-	-	-	-	-	-	-	-	-	-	-	-	-	-	-	-	-	-
model.g14324.t1	XP_018279184.1	XP_018279184.1 phosphoglycerate mutase-like protein [Cutaneotrichosporon oleaginosus]	-	-	-	-	-	-	-	GO:0003993//acid phosphatase activity	-	-	-	-	-	-	-	-	PHI:3236|J9VHR6|Aph1|5207|Cryptococcus neoformans|Fungal meningitis|Rodents|Phosphate-Regulated, Secreted, and Vacuolar Acid Phosphatase|Gene deletion: full|reduced virulence	-	-
model.g14325.t1	XP_018279185.1	XP_018279185.1 hypothetical protein CC85DRAFT_285237 [Cutaneotrichosporon oleaginosus]	P32747	sp|P32747|PYRD_SCHPO Dihydroorotate dehydrogenase (quinone), mitochondrial OS=Schizosaccharomyces pombe (strain 972 / ATCC 24843) GN=ura3 PE=1 SV=1	K00254	DHODH,pyrD	dihydroorotate dehydrogenase	EC:1.3.5.2	GO:0055114//oxidation-reduction process	GO:0016627//oxidoreductase activity, acting on the CH-CH group of donors	GO:0005737//cytoplasm	KOG1436	Dihydroorotate dehydrogenase	F	Nucleotide transport and metabolism	-	-	-	-	-	-
model.g14326.t1	XP_018279186.1	XP_018279186.1 hypothetical protein CC85DRAFT_245382, partial [Cutaneotrichosporon oleaginosus]	Q7T3E4	sp|Q7T3E4|DBR1_DANRE Lariat debranching enzyme OS=Danio rerio GN=dbr1 PE=1 SV=1	-	-	-	-	-	GO:0016787//hydrolase activity	-	KOG2863	RNA lariat debranching enzyme	A	RNA processing and modification	-	-	-	-	-	-
model.g14327.t1	XP_018279187.1	XP_018279187.1 hypothetical protein CC85DRAFT_327934 [Cutaneotrichosporon oleaginosus]	-	-	-	-	-	-	-	-	-	-	-	-	-	-	-	-	-	-	-
model.g14328.t1	XP_018279196.1	XP_018279196.1 WD40 repeat-like protein [Cutaneotrichosporon oleaginosus]	Q2HJH6	sp|Q2HJH6|SNR40_BOVIN U5 small nuclear ribonucleoprotein 40 kDa protein OS=Bos taurus GN=SNRNP40 PE=2 SV=1	K12857	SNRNP40,PRP8BP	Prp8 binding protein	-	-	GO:0005515//protein binding	-	-	-	-	-	-	-	-	-	-	-
model.g14329.t1	-	-	-	-	-	-	-	-	-	-	-	-	-	-	-	-	-	-	-	-	-
model.g14337.t1	XP_018275430.1	XP_018275430.1 DUF803-domain-containing protein [Cutaneotrichosporon oleaginosus]	-	-	-	-	-	-	-	-	-	-	-	-	-	-	-	-	-	-	-
model.g14338.t1	XP_018275429.1	XP_018275429.1 hypothetical protein CC85DRAFT_10377 [Cutaneotrichosporon oleaginosus]	-	-	-	-	-	-	-	-	-	-	-	-	-	-	-	-	-	-	-
model.g14339.t1	XP_018275428.1	XP_018275428.1 tubulin beta chain [Cutaneotrichosporon oleaginosus]	P40904	sp|P40904|TBB2_COLGL Tubulin beta-2 chain OS=Colletotrichum gloeosporioides GN=TUB2 PE=3 SV=2	K07375	TUBB	tubulin beta	-	-	GO:0003924//GTPase activity	-	KOG1375	Beta tubulin	Z	Cytoskeleton	-	-	-	PHI:823|P53376|beta-tubulin|914237|Rhynchosporium commune|Leaf blotch of barley|Monocots|beta-tubulin|Biochemical analysis; gene mutation: characterised|chemistry target: resistance to chemical	-	-
model.g14340.t1	XP_018275427.1	XP_018275427.1 Six-hairpin glycosidase [Cutaneotrichosporon oleaginosus]	-	-	-	-	-	-	-	-	-	-	-	-	-	-	-	-	-	-	-
model.g14341.t1	-	-	-	-	-	-	-	-	-	-	-	-	-	-	-	-	-	-	-	-	-
model.g14342.t1	XP_018274767.1	XP_018274767.1 hypothetical protein CC85DRAFT_306114 [Cutaneotrichosporon oleaginosus]	-	-	-	-	-	-	-	-	-	-	-	-	-	-	-	-	-	-	-
model.g14351.t1	-	-	-	-	-	-	-	-	-	-	-	-	-	-	-	-	-	-	-	-	-
model.g14352.t1	XP_018278119.1	XP_018278119.1 hypothetical protein CC85DRAFT_230905, partial [Cutaneotrichosporon oleaginosus]	-	-	-	-	-	-	-	-	-	KOG1721	FOG: Zn-finger	R	General function prediction only	-	-	-	PHI:683|Q197G0|NRG1|5207|Cryptococcus neoformans|Cryptococcosis|Rodents|cAMP-regulated transcription factor|Gene deletion; gene complementation|reduced virulence	-	-
model.g14353.t1	XP_018278121.1	XP_018278121.1 hypothetical protein CC85DRAFT_312672 [Cutaneotrichosporon oleaginosus]	-	-	-	-	-	-	-	-	-	-	-	-	-	-	-	-	-	-	-
model.g14354.t1	XP_018278122.1	XP_018278122.1 bud site selection-related protein [Cutaneotrichosporon oleaginosus]	Q962X9	sp|Q962X9|BUD31_BRABE Protein BUD31 homolog OS=Branchiostoma belcheri PE=2 SV=1	K12873	BUD31,G10	bud site selection protein 31	-	-	-	GO:0005634//nucleus	KOG3404	G10 protein/predicted nuclear transcription regulator	K	Transcription	-	-	-	-	-	-
model.g14355.t1	-	-	-	-	-	-	-	-	-	-	-	-	-	-	-	-	-	-	-	-	-
model.g14356.t1	-	-	-	-	-	-	-	-	-	-	GO:0016021//integral component of membrane	-	-	-	-	-	-	-	-	-	-
model.g14357.t1	XP_018277218.1	XP_018277218.1 Per1-like protein [Cutaneotrichosporon oleaginosus]	-	-	-	-	-	-	-	-	-	-	-	-	-	-	-	-	-	-	-
model.g14358.t1	XP_018277217.1	XP_018277217.1 Phosphodiest-domain-containing protein [Cutaneotrichosporon oleaginosus]	-	-	-	-	-	-	-	GO:0003824//catalytic activity	-	-	-	-	-	-	-	-	-	-	-
model.g14359.t1	XP_018277216.1	XP_018277216.1 hypothetical protein CC85DRAFT_287119 [Cutaneotrichosporon oleaginosus]	-	-	-	-	-	-	-	-	-	-	-	-	-	-	-	-	-	-	-
model.g14360.t1	XP_018277215.1	XP_018277215.1 hypothetical protein CC85DRAFT_287116 [Cutaneotrichosporon oleaginosus]	-	-	-	-	-	-	-	-	-	-	-	-	-	-	-	-	-	-	-
model.g14361.t1	-	-	-	-	-	-	-	-	-	-	-	-	-	-	-	-	-	-	-	-	-
model.g14362.t1	XP_018276000.1	XP_018276000.1 hypothetical protein CC85DRAFT_288495 [Cutaneotrichosporon oleaginosus]	-	-	-	-	-	-	-	-	-	-	-	-	-	-	-	-	-	-	-
model.g14363.t1	XP_018280143.1	XP_018280143.1 general substrate transporter [Cutaneotrichosporon oleaginosus]	Q92253	sp|Q92253|RCO3_NEUCR Probable glucose transporter rco-3 OS=Neurospora crassa (strain ATCC 24698 / 74-OR23-1A / CBS 708.71 / DSM 1257 / FGSC 987) GN=rco-3 PE=3 SV=2	K08139	HXT	MFS transporter,SP family,sugar:H+ symporter	-	GO:0055085//transmembrane transport	GO:0022857//transmembrane transporter activity	GO:0016021//integral component of membrane	KOG0254	Predicted transporter (major facilitator superfamily)	R	General function prediction only	gnl|TC-DB|Q8J0V1	2.A.1.1.57	Monosaccharide transporter - Aspergillus niger.	PHI:4024|G4N740|MoST1|318829|Magnaporthe oryzae|Rice blast|Monocots|hexose transporter-like protein|Gene disruption; gene complementation|unaffected pathogenicity	Q5ANE1_CANAL	-
model.g14364.t1	XP_018280146.1	XP_018280146.1 hypothetical protein CC85DRAFT_284368 [Cutaneotrichosporon oleaginosus]	-	-	-	-	-	-	-	GO:0071949//FAD binding	-	-	-	-	-	-	-	-	-	-	-
model.g14365.t1	-	-	-	-	-	-	-	-	-	-	-	-	-	-	-	-	-	-	-	-	-
model.g14366.t1	XP_018280147.1	XP_018280147.1 hypothetical protein CC85DRAFT_327197 [Cutaneotrichosporon oleaginosus]	-	-	-	-	-	-	GO:0006351//transcription, DNA-templated	GO:0003677//DNA binding;GO:0008270//zinc ion binding	GO:0005634//nucleus	-	-	-	-	-	-	-	-	-	-
model.g3477.t1	-	-	-	-	-	-	-	-	-	-	-	-	-	-	-	-	-	-	-	-	-
model.g3478.t1	-	-	-	-	-	-	-	-	-	-	-	-	-	-	-	-	-	-	-	-	-
model.g3479.t1	XP_018280474.1	XP_018280474.1 hypothetical protein CC85DRAFT_326882 [Cutaneotrichosporon oleaginosus]	-	-	-	-	-	-	-	-	-	-	-	-	-	-	-	-	-	-	-
model.g3480.t1	XP_018280473.1	XP_018280473.1 hypothetical protein CC85DRAFT_36274 [Cutaneotrichosporon oleaginosus]	-	-	-	-	-	-	-	-	-	-	-	-	-	-	-	-	-	-	-
model.g3481.t1	XP_018280472.1	XP_018280472.1 hypothetical protein CC85DRAFT_284023 [Cutaneotrichosporon oleaginosus]	-	-	K03964	NDUFB8	NADH dehydrogenase (ubiquinone) 1 beta subcomplex subunit 8	-	-	GO:0003954//NADH dehydrogenase activity;GO:0008137//NADH dehydrogenase (ubiquinone) activity	GO:0005739//mitochondrion	-	-	-	-	-	-	-	-	-	-
model.g3482.t1	XP_018280471.1	XP_018280471.1 hypothetical protein CC85DRAFT_284021 [Cutaneotrichosporon oleaginosus]	-	-	-	-	-	-	-	-	-	-	-	-	-	-	-	-	-	-	-
model.g3483.t1	XP_018280469.1	XP_018280469.1 hypothetical protein CC85DRAFT_284019 [Cutaneotrichosporon oleaginosus]	-	-	K11121	SIR2	NAD+-dependent protein deacetylase SIR2	EC:2.3.1.286	-	GO:0070403//NAD+ binding	-	-	-	-	-	-	-	-	-	-	-
model.g3484.t1	XP_018280468.1	XP_018280468.1 hypothetical protein CC85DRAFT_326876 [Cutaneotrichosporon oleaginosus]	-	-	-	-	-	-	-	-	-	-	-	-	-	-	-	-	-	-	-
model.g3485.t1	OCF36812.1	OCF36812.1 hypothetical protein I316_01408 [Kwoniella heveanensis BCC8398]	-	-	-	-	-	-	-	-	-	-	-	-	-	-	-	-	-	-	-
model.g3486.t1	XP_018280467.1	XP_018280467.1 hypothetical protein CC85DRAFT_300897 [Cutaneotrichosporon oleaginosus]	-	-	-	-	-	-	-	-	-	-	-	-	-	-	-	-	-	-	-
model.g3487.t1	XP_018280466.1	XP_018280466.1 acyl-CoA oxidase [Cutaneotrichosporon oleaginosus]	Q5RC19	sp|Q5RC19|ACOX1_PONAB Peroxisomal acyl-coenzyme A oxidase 1 OS=Pongo abelii GN=ACOX1 PE=2 SV=2	K00232	E1.3.3.6,ACOX1,ACOX3	acyl-CoA oxidase	EC:1.3.3.6	GO:0006635//fatty acid beta-oxidation;GO:0055114//oxidation-reduction process	GO:0003997//acyl-CoA oxidase activity;GO:0016627//oxidoreductase activity, acting on the CH-CH group of donors	GO:0005777//peroxisome	KOG0136	Acyl-CoA oxidase	I	Lipid transport and metabolism	-	-	-	-	-	-
model.g3488.t1	XP_018280464.1	XP_018280464.1 hypothetical protein CC85DRAFT_284014 [Cutaneotrichosporon oleaginosus]	-	-	-	-	-	-	GO:0003333//amino acid transmembrane transport	GO:0015171//amino acid transmembrane transporter activity	GO:0016020//membrane	-	-	-	-	-	-	-	-	-	-
model.g3489.t1	-	-	-	-	-	-	-	-	-	-	-	-	-	-	-	-	-	-	-	-	-
model.g3490.t1	XP_018280463.1	XP_018280463.1 hypothetical protein CC85DRAFT_300894 [Cutaneotrichosporon oleaginosus]	-	-	-	-	-	-	-	-	-	-	-	-	-	-	-	-	-	-	-
model.g3491.t1	-	-	-	-	-	-	-	-	-	-	-	-	-	-	-	-	-	-	-	-	-
model.g3492.t1	-	-	-	-	-	-	-	-	-	-	-	-	-	-	-	-	-	-	-	-	-
model.g3493.t1	-	-	-	-	-	-	-	-	-	-	-	-	-	-	-	-	-	-	-	-	-
model.g3494.t1	-	-	-	-	-	-	-	-	-	-	-	-	-	-	-	-	-	-	-	-	-
model.g3495.t1	-	-	-	-	-	-	-	-	-	-	-	-	-	-	-	-	-	-	-	-	-
model.g3496.t1	-	-	-	-	-	-	-	-	-	-	-	-	-	-	-	-	-	-	-	-	-
model.g3497.t1	-	-	-	-	-	-	-	-	-	-	-	-	-	-	-	-	-	-	-	-	-
model.g3498.t1	XP_018280483.1	XP_018280483.1 putative heat shock protein [Cutaneotrichosporon oleaginosus]	O94641	sp|O94641|HS104_SCHPO Heat shock protein 104 OS=Schizosaccharomyces pombe (strain 972 / ATCC 24843) GN=hsp104 PE=3 SV=1	-	-	-	-	-	GO:0005524//ATP binding	-	KOG1051	Chaperone HSP104 and related ATP-dependent Clp proteases	O	Posttranslational modification, protein turnover, chaperones	gnl|TC-DB|Q74G19	3.A.23.5.1	Type VI secretion system ATPase TssH, putative chaperone OS=Geobacter sulfurreducens (strain ATCC 51573 / DSM 12127 / PCA) GN=tssH PE=4 SV=1	-	-	-
model.g3499.t1	XP_018280484.1	XP_018280484.1 hypothetical protein CC85DRAFT_284034 [Cutaneotrichosporon oleaginosus]	-	-	-	-	-	-	-	-	-	-	-	-	-	-	-	-	-	-	-
model.g14367.t1	-	-	Q7S2N9	sp|Q7S2N9|HAS1_NEUCR ATP-dependent RNA helicase has-1 OS=Neurospora crassa (strain ATCC 24698 / 74-OR23-1A / CBS 708.71 / DSM 1257 / FGSC 987) GN=has-1 PE=3 SV=1	-	-	-	-	-	GO:0003676//nucleic acid binding;GO:0005524//ATP binding	-	KOG0342	ATP-dependent RNA helicase pitchoune	A	RNA processing and modification	-	-	-	-	-	-
model.g14368.t1	XP_018277391.1	XP_018277391.1 hypothetical protein CC85DRAFT_303686 [Cutaneotrichosporon oleaginosus]	-	-	K14546	UTP5,WDR43	U3 small nucleolar RNA-associated protein 5	-	-	-	-	-	-	-	-	-	-	-	-	-	-
model.g14369.t1	XP_018277392.1	XP_018277392.1 diaminopimelate decarboxylase [Cutaneotrichosporon oleaginosus]	Q9KVL7	sp|Q9KVL7|DCDA_VIBCH Diaminopimelate decarboxylase OS=Vibrio cholerae serotype O1 (strain ATCC 39315 / El Tor Inaba N16961) GN=lysA PE=1 SV=1	-	-	-	-	-	GO:0003824//catalytic activity	-	-	-	-	-	-	-	-	-	-	-
model.g14370.t1	XP_018277393.1	XP_018277393.1 hypothetical protein CC85DRAFT_262884 [Cutaneotrichosporon oleaginosus]	-	-	-	-	-	-	-	-	-	-	-	-	-	-	-	-	-	-	-
model.g14371.t1	XP_018277394.1	XP_018277394.1 EXS-domain-containing protein [Cutaneotrichosporon oleaginosus]	-	-	-	-	-	-	-	-	GO:0016021//integral component of membrane	-	-	-	-	-	-	-	-	-	-
model.g14372.t1	XP_018277395.1	XP_018277395.1 hypothetical protein CC85DRAFT_286951 [Cutaneotrichosporon oleaginosus]	-	-	-	-	-	-	-	-	-	-	-	-	-	-	-	-	-	-	-
model.g14373.t1	XP_018277396.1	XP_018277396.1 NAD(P)-binding protein [Cutaneotrichosporon oleaginosus]	-	-	-	-	-	-	-	-	-	-	-	-	-	-	-	-	-	-	-
model.g14374.t1	XP_018274952.1	XP_018274952.1 hypothetical protein CC85DRAFT_305950 [Cutaneotrichosporon oleaginosus]	-	-	-	-	-	-	-	-	-	-	-	-	-	-	-	-	-	-	-
model.g14375.t1	XP_018274951.1	XP_018274951.1 RNA-binding domain-containing protein [Cutaneotrichosporon oleaginosus]	O13829	sp|O13829|RU17_SCHPO U1 small nuclear ribonucleoprotein 70 kDa homolog OS=Schizosaccharomyces pombe (strain 972 / ATCC 24843) GN=usp101 PE=1 SV=1	K11093	SNRP70	U1 small nuclear ribonucleoprotein 70kDa	-	GO:0008380//RNA splicing	GO:0003676//nucleic acid binding	-	KOG0113	U1 small nuclear ribonucleoprotein (RRM superfamily)	A	RNA processing and modification	-	-	-	-	-	-
model.g14376.t1	XP_018279119.1	XP_018279119.1 hypothetical protein CC85DRAFT_285353 [Cutaneotrichosporon oleaginosus]	-	-	-	-	-	-	-	-	-	-	-	-	-	-	-	-	-	-	-
model.g14377.t1	XP_014182267.1	XP_014182267.1 hypothetical protein A1Q1_07780 [Trichosporon asahii var. asahii CBS 2479]	-	-	-	-	-	-	-	-	-	-	-	-	-	-	-	-	-	-	-
model.g14378.t1	XP_018279857.1	XP_018279857.1 MFS general substrate transporter [Cutaneotrichosporon oleaginosus]	-	-	-	-	-	-	GO:0055085//transmembrane transport	-	GO:0016021//integral component of membrane	-	-	-	-	-	-	-	-	-	-
model.g14379.t1	XP_018279852.1	XP_018279852.1 hypothetical protein CC85DRAFT_327308 [Cutaneotrichosporon oleaginosus]	-	-	-	-	-	-	-	GO:0016757//transferase activity, transferring glycosyl groups	-	-	-	-	-	-	-	-	-	-	-
model.g14380.t1	-	-	-	-	-	-	-	-	-	GO:0005524//ATP binding;GO:0016887//ATPase activity	-	-	-	-	-	-	-	-	-	-	-
model.g14381.t1	XP_018277557.1	XP_018277557.1 hypothetical protein CC85DRAFT_276788 [Cutaneotrichosporon oleaginosus]	-	-	-	-	-	-	-	-	-	-	-	-	-	-	-	-	-	-	-
model.g14382.t1	XP_018277556.1	XP_018277556.1 acid protease [Cutaneotrichosporon oleaginosus]	-	-	-	-	-	-	-	-	-	-	-	-	-	-	-	-	-	-	-
model.g14383.t1	-	-	-	-	-	-	-	-	-	-	-	-	-	-	-	-	-	-	-	-	-
model.g14384.t1	XP_018277555.1	XP_018277555.1 natural resistance-associated macrophage protein [Cutaneotrichosporon oleaginosus]	Q10177	sp|Q10177|PDT1_SCHPO Manganese transporter pdt1 OS=Schizosaccharomyces pombe (strain 972 / ATCC 24843) GN=pdt1 PE=1 SV=1	-	-	-	-	GO:0006810//transport	GO:0005215//transporter activity	GO:0016020//membrane	KOG1291	Mn2+ and Fe2+ transporters of the NRAMP family	P	Inorganic ion transport and metabolism	gnl|TC-DB|Q10177	2.A.55.1.4	Manganese transporter pdt1 OS=Schizosaccharomyces pombe (strain 972 / ATCC 24843) GN=pdt1 PE=1 SV=1	-	-	-
model.g14385.t1	-	-	-	-	-	-	-	-	-	-	-	-	-	-	-	-	-	-	-	-	-
model.g14386.t1	XP_018279474.1	XP_018279474.1 putative 8-amino-7-oxononanoatesynthase [Cutaneotrichosporon oleaginosus]	-	-	K00652	bioF	8-amino-7-oxononanoate synthase	EC:2.3.1.47	GO:0009058//biosynthetic process	GO:0030170//pyridoxal phosphate binding	-	-	-	-	-	-	-	-	-	-	-
model.g14387.t1	XP_018279475.1	XP_018279475.1 hypothetical protein CC85DRAFT_327688 [Cutaneotrichosporon oleaginosus]	-	-	-	-	-	-	-	-	-	-	-	-	-	-	-	-	-	-	-
model.g14388.t1	XP_018279476.1	XP_018279476.1 putative glutamate carboxypeptidase protein [Cutaneotrichosporon oleaginosus]	Q9P6I2	sp|Q9P6I2|DUG1_SCHPO Cys-Gly metallodipeptidase dug1 OS=Schizosaccharomyces pombe (strain 972 / ATCC 24843) GN=dug1 PE=2 SV=2	K15428	DUG1	Cys-Gly metallodipeptidase DUG1	EC:3.4.13.-	GO:0008152//metabolic process	GO:0016787//hydrolase activity	-	KOG2276	Metalloexopeptidases	E	Amino acid transport and metabolism	-	-	-	-	-	-
model.g14389.t1	XP_018279477.1	XP_018279477.1 hypothetical protein CC85DRAFT_284947 [Cutaneotrichosporon oleaginosus]	-	-	-	-	-	-	-	-	-	-	-	-	-	-	-	-	-	-	-
model.g14390.t1	XP_018279478.1	XP_018279478.1 hypothetical protein CC85DRAFT_69343 [Cutaneotrichosporon oleaginosus]	-	-	-	-	-	-	-	-	-	-	-	-	-	-	-	-	-	-	-
model.g14391.t1	-	-	-	-	-	-	-	-	-	-	-	-	-	-	-	-	-	-	-	-	-
model.g14392.t1	XP_018278972.1	XP_018278972.1 hypothetical protein CC85DRAFT_328214 [Cutaneotrichosporon oleaginosus]	Q54YS0	sp|Q54YS0|Y8111_DICDI DNA-binding protein DDB_G0278111 OS=Dictyostelium discoideum GN=DDB_G0278111 PE=3 SV=2	-	-	-	-	-	GO:0003677//DNA binding	-	-	-	-	-	-	-	-	-	-	-
model.g14393.t1	XP_018278978.1	XP_018278978.1 hypothetical protein CC85DRAFT_274409 [Cutaneotrichosporon oleaginosus]	-	-	-	-	-	-	-	-	-	-	-	-	-	-	-	-	-	-	GT90
model.g14394.t1	XP_018278977.1	XP_018278977.1 phospholipase D [Cutaneotrichosporon oleaginosus]	P36126	sp|P36126|SPO14_YEAST Phospholipase D1 OS=Saccharomyces cerevisiae (strain ATCC 204508 / S288c) GN=SPO14 PE=1 SV=3	K01115	PLD1_2	phospholipase D1/2	EC:3.1.4.4	-	GO:0035091//phosphatidylinositol binding	-	KOG1329	Phospholipase D1	I	Lipid transport and metabolism	-	-	-	-	Q59TT3_CANAL	-
model.g14395.t1	XP_018278975.1	XP_018278975.1 fumble [Cutaneotrichosporon oleaginosus]	O74962	sp|O74962|PANK_SCHPO Pantothenate kinase OS=Schizosaccharomyces pombe (strain 972 / ATCC 24843) GN=SPBC4B4.01c PE=1 SV=1	K09680	PANK1_2_3,CAB1,coaW	type II pantothenate kinase	EC:2.7.1.33	GO:0015937//coenzyme A biosynthetic process	GO:0004594//pantothenate kinase activity;GO:0005524//ATP binding	-	KOG2201	Pantothenate kinase PanK and related proteins	H	Coenzyme transport and metabolism	-	-	-	-	-	-
model.g14396.t1	XP_018282396.1	XP_018282396.1 aldehyde dehydrogenase [Cutaneotrichosporon oleaginosus]	-	-	K00128	ALDH	aldehyde dehydrogenase (NAD+)	EC:1.2.1.3	GO:0008152//metabolic process;GO:0055114//oxidation-reduction process	GO:0016491//oxidoreductase activity	-	-	-	-	-	-	-	-	-	-	-
model.g14397.t1	XP_018282397.1	XP_018282397.1 hypothetical protein CC85DRAFT_325179 [Cutaneotrichosporon oleaginosus]	-	-	-	-	-	-	-	-	-	-	-	-	-	-	-	-	-	-	GT69
model.g14398.t1	XP_018282398.1	XP_018282398.1 hypothetical protein CC85DRAFT_282051 [Cutaneotrichosporon oleaginosus]	-	-	-	-	-	-	-	-	-	-	-	-	-	-	-	-	-	-	-
model.g14399.t1	XP_018280295.1	XP_018280295.1 hypothetical protein CC85DRAFT_231514, partial [Cutaneotrichosporon oleaginosus]	-	-	-	-	-	-	-	-	-	-	-	-	-	-	-	-	-	-	-
model.g14400.t1	XP_018280296.1	XP_018280296.1 zincin [Cutaneotrichosporon oleaginosus]	P0CQ18	sp|P0CQ18|PMIP1_CRYNJ Mitochondrial intermediate peptidase 1 OS=Cryptococcus neoformans var. neoformans serotype D (strain JEC21 / ATCC MYA-565) GN=OCT1 PE=3 SV=1	-	-	-	-	GO:0006508//proteolysis	GO:0004222//metalloendopeptidase activity	-	-	-	-	-	-	-	-	-	-	-
model.g14401.t1	XP_019013301.1	XP_019013301.1 DNA-directed RNA polymerase I, II, and III subunit rpabc5 [Kwoniella pini CBS 10737]	Q32P78	sp|Q32P78|RPAB5_BOVIN DNA-directed RNA polymerases I, II, and III subunit RPABC5 OS=Bos taurus GN=POLR2L PE=1 SV=1	K03007	RPB10,POLR2L	DNA-directed RNA polymerases I,II,and III subunit RPABC5	-	GO:0006351//transcription, DNA-templated	GO:0003677//DNA binding;GO:0003899//DNA-directed RNA polymerase activity	-	KOG3497	DNA-directed RNA polymerase, subunit RPB10	K	Transcription	-	-	-	-	-	-
model.g14402.t1	XP_018280298.1	XP_018280298.1 WD40 repeat-like protein [Cutaneotrichosporon oleaginosus]	-	-	-	-	-	-	-	GO:0005515//protein binding	-	-	-	-	-	-	-	-	-	-	-
model.g14403.t1	XP_018280406.1	XP_018280406.1 hypothetical protein CC85DRAFT_307428 [Cutaneotrichosporon oleaginosus]	P61217	sp|P61217|RPAB2_CRIGR DNA-directed RNA polymerases I, II, and III subunit RPABC2 OS=Cricetulus griseus GN=POLR2F PE=2 SV=1	K03014	RPB6,POLR2F	DNA-directed RNA polymerases I,II,and III subunit RPABC2	-	-	-	-	KOG3405	RNA polymerase subunit K	K	Transcription	-	-	-	-	-	-
model.g14404.t1	XP_018282322.1	XP_018282322.1 hypothetical protein CC85DRAFT_281984 [Cutaneotrichosporon oleaginosus]	-	-	-	-	-	-	-	-	-	-	-	-	-	-	-	-	-	-	-
model.g14405.t1	XP_018282320.1	XP_018282320.1 hypothetical protein CC85DRAFT_86430 [Cutaneotrichosporon oleaginosus]	-	-	-	-	-	-	-	-	-	-	-	-	-	-	-	-	-	-	-
model.g14406.t1	KIR89468.1	KIR89468.1 neutral amino acid transporter [Cryptococcus gattii VGIV IND107]	-	-	-	-	-	-	-	-	-	-	-	-	-	-	-	-	-	-	-
model.g14407.t1	XP_018275557.1	XP_018275557.1 hypothetical protein CC85DRAFT_251837 [Cutaneotrichosporon oleaginosus]	-	-	-	-	-	-	GO:0055085//transmembrane transport	-	GO:0016020//membrane	-	-	-	-	-	-	-	-	-	-
model.g14408.t1	XP_018275556.1	XP_018275556.1 MFS general substrate transporter [Cutaneotrichosporon oleaginosus]	-	-	-	-	-	-	GO:0055085//transmembrane transport	-	GO:0016021//integral component of membrane	-	-	-	-	-	-	-	-	-	-
model.g14409.t1	-	-	-	-	-	-	-	-	-	-	-	-	-	-	-	-	-	-	-	-	-
model.g14410.t1	-	-	-	-	-	-	-	-	-	-	-	-	-	-	-	-	-	-	-	-	-
model.g14411.t1	XP_018275555.1	XP_018275555.1 putative 5-methyltetrahydropteroyltriglutamate-homocysteine S-methyltransferase [Cutaneotrichosporon oleaginosus]	Q9UT19	sp|Q9UT19|METE_SCHPO Probable 5-methyltetrahydropteroyltriglutamate--homocysteine methyltransferase OS=Schizosaccharomyces pombe (strain 972 / ATCC 24843) GN=met26 PE=1 SV=1	K00549	metE	5-methyltetrahydropteroyltriglutamate--homocysteine methyltransferase	EC:2.1.1.14	GO:0008652//cellular amino acid biosynthetic process	GO:0003871//5-methyltetrahydropteroyltriglutamate-homocysteine S-methyltransferase activity;GO:0008270//zinc ion binding	-	KOG2263	Methionine synthase II (cobalamin-independent)	E	Amino acid transport and metabolism	-	-	-	PHI:442|I1S241|MSY1|5518|Fusarium graminearum|Fusarium ear blight|Monocots|Methionine synthase|Gene deletion; gene complementation|reduced virulence	-	-
model.g14412.t1	XP_018276052.1	XP_018276052.1 alpha/beta-hydrolase [Cutaneotrichosporon oleaginosus]	-	-	-	-	-	-	GO:0008152//metabolic process	GO:0016787//hydrolase activity	-	-	-	-	-	-	-	-	-	-	-
model.g14413.t1	XP_018276051.1	XP_018276051.1 hypothetical protein CC85DRAFT_185820 [Cutaneotrichosporon oleaginosus]	-	-	-	-	-	-	-	-	-	-	-	-	-	-	-	-	-	-	-
model.g14414.t1	XP_018276050.1	XP_018276050.1 vesicle budding-related protein [Cutaneotrichosporon oleaginosus]	P0CS51	sp|P0CS51|SEC13_CRYNB Protein transport protein SEC13 OS=Cryptococcus neoformans var. neoformans serotype D (strain B-3501A) GN=SEC13 PE=3 SV=1	K14004	SEC13	protein transport protein SEC13	-	-	-	-	KOG1332	Vesicle coat complex COPII, subunit SEC13	U	Intracellular trafficking, secretion, and vesicular transport	gnl|TC-DB|G0SA60	1.I.1.1.2	Protein transport protein SEC13 OS=Chaetomium thermophilum (strain DSM 1495 / CBS 144.50 / IMI 039719) GN=SEC13 PE=3 SV=2	-	-	-
model.g14415.t1	XP_018276049.1	XP_018276049.1 hypothetical protein CC85DRAFT_288416 [Cutaneotrichosporon oleaginosus]	-	-	-	-	-	-	-	-	-	-	-	-	-	-	-	-	-	-	-
model.g14416.t1	XP_018276048.1	XP_018276048.1 ARM repeat-containing protein [Cutaneotrichosporon oleaginosus]	O75533	sp|O75533|SF3B1_HUMAN Splicing factor 3B subunit 1 OS=Homo sapiens GN=SF3B1 PE=1 SV=3	K12828	SF3B1,SAP155	splicing factor 3B subunit 1	-	-	-	-	KOG0213	Splicing factor 3b, subunit 1	A	RNA processing and modification	-	-	-	-	-	-
model.g14417.t1	XP_018276047.1	XP_018276047.1 hypothetical protein CC85DRAFT_288414 [Cutaneotrichosporon oleaginosus]	-	-	-	-	-	-	-	-	-	-	-	-	-	-	-	-	-	-	-
model.g14418.t1	XP_018281390.1	XP_018281390.1 EF-hand [Cutaneotrichosporon oleaginosus]	Q09196	sp|Q09196|MLR4_SCHPO Myosin regulatory light chain cdc4 OS=Schizosaccharomyces pombe (strain 972 / ATCC 24843) GN=cdc4 PE=1 SV=1	K02183	CALM	calmodulin	-	-	GO:0005509//calcium ion binding	-	KOG0027	Calmodulin and related proteins (EF-Hand superfamily)	T	Signal transduction mechanisms	gnl|TC-DB|W9W090	8.A.82.1.5	Uncharacterized protein OS=Cladophialophora yegresii CBS 114405 GN=A1O7_05339 PE=4 SV=1	PHI:2108|Q9UWF0|CAM|318829|Magnaporthe oryzae|Rice blast|Monocots|no data found|Altered gene expression / gene regulation: silencing|loss of pathogenicity	-	-
model.g14419.t1	XP_018281389.1	XP_018281389.1 FMN-linked oxidoreductase [Cutaneotrichosporon oleaginosus]	O94467	sp|O94467|OYEC_SCHPO Putative NADPH dehydrogenase C23G7.10c OS=Schizosaccharomyces pombe (strain 972 / ATCC 24843) GN=SPBC23G7.10c PE=3 SV=1	-	-	-	-	GO:0055114//oxidation-reduction process	GO:0010181//FMN binding;GO:0016491//oxidoreductase activity	-	KOG0134	NADH:flavin oxidoreductase/12-oxophytodienoate reductase	CR	Energy production and conversion;General function prediction only	-	-	-	-	-	-
model.g14420.t1	XP_018281387.1	XP_018281387.1 synaptobrevin-domain-containing protein [Cutaneotrichosporon oleaginosus]	Q32L97	sp|Q32L97|VAMP4_BOVIN Vesicle-associated membrane protein 4 OS=Bos taurus GN=VAMP4 PE=2 SV=1	K08515	VAMP7	vesicle-associated membrane protein 7	-	GO:0016192//vesicle-mediated transport	-	GO:0016021//integral component of membrane	KOG0860	Synaptobrevin/VAMP-like protein	U	Intracellular trafficking, secretion, and vesicular transport	-	-	-	-	-	-
model.g14421.t1	XP_018281386.1	XP_018281386.1 Mov34-domain-containing protein [Cutaneotrichosporon oleaginosus]	Q9LT08	sp|Q9LT08|PSDE_ARATH 26S proteasome non-ATPase regulatory subunit 14 homolog OS=Arabidopsis thaliana GN=RPN11 PE=1 SV=1	K03030	PSMD14,RPN11,POH1	26S proteasome regulatory subunit N11	-	-	GO:0005515//protein binding	-	KOG1555	26S proteasome regulatory complex, subunit RPN11	O	Posttranslational modification, protein turnover, chaperones	-	-	-	-	-	-
model.g14422.t1	XP_018281385.1	XP_018281385.1 hypothetical protein CC85DRAFT_310925 [Cutaneotrichosporon oleaginosus]	-	-	-	-	-	-	-	-	-	-	-	-	-	-	-	-	-	-	-
model.g14423.t1	-	-	-	-	-	-	-	-	-	-	-	-	-	-	-	-	-	-	-	-	-
model.g14424.t1	XP_018281384.1	XP_018281384.1 hypothetical protein CC85DRAFT_283203 [Cutaneotrichosporon oleaginosus]	-	-	-	-	-	-	-	-	-	-	-	-	-	-	-	-	-	-	-
model.g3500.t1	-	-	-	-	-	-	-	-	-	-	-	-	-	-	-	-	-	-	-	-	-
model.g3501.t1	XP_018279861.1	XP_018279861.1 hypothetical protein CC85DRAFT_284517 [Cutaneotrichosporon oleaginosus]	Q9P6N2	sp|Q9P6N2|PTF1_SCHPO Pdp3-interacting factor 1 OS=Schizosaccharomyces pombe (strain 972 / ATCC 24843) GN=ptf1 PE=1 SV=1	-	-	-	-	-	-	-	-	-	-	-	-	-	-	-	-	-
model.g3502.t1	XP_018279862.1	XP_018279862.1 hypothetical protein CC85DRAFT_272658 [Cutaneotrichosporon oleaginosus]	-	-	-	-	-	-	GO:0007064//mitotic sister chromatid cohesion	-	GO:0031390//Ctf18 RFC-like complex	-	-	-	-	-	-	-	-	-	-
model.g3503.t1	XP_018279863.1	XP_018279863.1 hypothetical protein CC85DRAFT_327319 [Cutaneotrichosporon oleaginosus]	-	-	-	-	-	-	-	-	-	-	-	-	-	-	-	-	-	-	-
model.g3504.t1	XP_018279864.1	XP_018279864.1 hypothetical protein CC85DRAFT_284520 [Cutaneotrichosporon oleaginosus]	-	-	-	-	-	-	-	-	-	-	-	-	-	-	-	-	-	-	-
model.g3505.t1	XP_018279865.1	XP_018279865.1 hypothetical protein CC85DRAFT_284521 [Cutaneotrichosporon oleaginosus]	P14068	sp|P14068|XPO1_SCHPO Exportin-1 OS=Schizosaccharomyces pombe (strain 972 / ATCC 24843) GN=xpo1 PE=1 SV=3	K14290	XPO1,CRM1	exportin-1	-	-	-	-	KOG2020	Nuclear transport receptor CRM1/MSN5 (importin beta superfamily)	YU	Nuclear structure;Intracellular trafficking, secretion, and vesicular transport	gnl|TC-DB|O14980	1.I.1.1.3	Exportin-1 OS=Homo sapiens GN=XPO1 PE=1 SV=1	-	-	-
model.g3506.t1	XP_018279866.1	XP_018279866.1 P-loop containing nucleoside triphosphate hydrolase protein [Cutaneotrichosporon oleaginosus]	Q9LU46	sp|Q9LU46|RH35_ARATH DEAD-box ATP-dependent RNA helicase 35 OS=Arabidopsis thaliana GN=RH35 PE=2 SV=1	-	-	-	-	-	GO:0003676//nucleic acid binding;GO:0005524//ATP binding	-	KOG0341	DEAD-box protein abstrakt	A	RNA processing and modification	-	-	-	-	-	-
model.g3507.t1	XP_018279867.1	XP_018279867.1 putative 2,3-butanediol dehydrogenase [Cutaneotrichosporon oleaginosus]	O34788	sp|O34788|BDHA_BACSU (R,R)-butanediol dehydrogenase OS=Bacillus subtilis (strain 168) GN=bdhA PE=3 SV=1	-	-	-	-	GO:0055114//oxidation-reduction process	-	-	-	-	-	-	-	-	-	-	-	-
model.g3508.t1	XP_018279870.1	XP_018279870.1 hypothetical protein CC85DRAFT_51610 [Cutaneotrichosporon oleaginosus]	-	-	-	-	-	-	-	-	-	-	-	-	-	-	-	-	-	-	-
model.g3509.t1	XP_018279871.1	XP_018279871.1 hypothetical protein CC85DRAFT_301387 [Cutaneotrichosporon oleaginosus]	-	-	-	-	-	-	-	-	-	-	-	-	-	-	-	-	-	-	-
model.g3510.t1	XP_018279872.1	XP_018279872.1 hypothetical protein CC85DRAFT_284528 [Cutaneotrichosporon oleaginosus]	-	-	-	-	-	-	GO:0008152//metabolic process	GO:0016846//carbon-sulfur lyase activity	-	-	-	-	-	-	-	-	-	-	-
model.g3511.t1	XP_018279873.1	XP_018279873.1 hypothetical protein CC85DRAFT_284530 [Cutaneotrichosporon oleaginosus]	-	-	-	-	-	-	-	-	-	-	-	-	-	-	-	-	-	-	-
model.g3512.t1	XP_018279874.1	XP_018279874.1 Adaptor protein complex AP-2 alpha subunit [Cutaneotrichosporon oleaginosus]	O95782	sp|O95782|AP2A1_HUMAN AP-2 complex subunit alpha-1 OS=Homo sapiens GN=AP2A1 PE=1 SV=3	K11824	AP2A	AP-2 complex subunit alpha	-	GO:0006886//intracellular protein transport;GO:0016192//vesicle-mediated transport	-	GO:0030117//membrane coat	KOG1077	Vesicle coat complex AP-2, alpha subunit	U	Intracellular trafficking, secretion, and vesicular transport	-	-	-	-	-	-
model.g3513.t1	XP_018279875.1	XP_018279875.1 hypothetical protein CC85DRAFT_284532 [Cutaneotrichosporon oleaginosus]	-	-	-	-	-	-	-	-	-	-	-	-	-	-	-	-	-	-	-
model.g3514.t1	KXT00040.1	KXT00040.1 hypothetical protein AC578_4879 [Mycosphaerella eumusae]	-	-	-	-	-	-	-	-	-	-	-	-	-	-	-	-	-	-	-
model.g3515.t1	-	-	-	-	-	-	-	-	-	-	-	-	-	-	-	-	-	-	-	-	-
model.g3516.t1	XP_018279120.1	XP_018279120.1 LuxS/MPP-like metallohydrolase [Cutaneotrichosporon oleaginosus]	Q9Y8B5	sp|Q9Y8B5|MPPB_LENED Mitochondrial-processing peptidase subunit beta OS=Lentinula edodes GN=mppB PE=3 SV=1	-	-	-	-	-	-	-	KOG0960	Mitochondrial processing peptidase, beta subunit, and related enzymes (insulinase superfamily)	O	Posttranslational modification, protein turnover, chaperones	-	-	-	-	-	-
model.g14425.t1	-	-	-	-	-	-	-	-	-	-	-	-	-	-	-	-	-	-	-	-	-
model.g14426.t1	-	-	-	-	-	-	-	-	-	-	-	-	-	-	-	-	-	-	-	-	-
model.g14427.t1	-	-	-	-	-	-	-	-	-	-	-	-	-	-	-	-	-	-	-	-	-
model.g14428.t1	XP_018276091.1	XP_018276091.1 hypothetical protein CC85DRAFT_288397 [Cutaneotrichosporon oleaginosus]	-	-	-	-	-	-	GO:0006351//transcription, DNA-templated	GO:0003677//DNA binding;GO:0008270//zinc ion binding	GO:0005634//nucleus	-	-	-	-	-	-	-	-	-	-
model.g14429.t1	-	-	-	-	-	-	-	-	-	-	-	-	-	-	-	-	-	-	-	-	-
model.g14430.t1	-	-	-	-	-	-	-	-	-	-	-	-	-	-	-	-	-	-	-	-	-
model.g14431.t1	-	-	-	-	-	-	-	-	-	-	-	-	-	-	-	-	-	-	-	-	-
model.g14432.t1	XP_018276090.1	XP_018276090.1 hypothetical protein CC85DRAFT_304903 [Cutaneotrichosporon oleaginosus]	-	-	-	-	-	-	-	-	-	-	-	-	-	-	-	-	-	-	-
model.g14433.t1	XP_018277027.1	XP_018277027.1 putative saccharopine dehydrogenase [Cutaneotrichosporon oleaginosus]	-	-	K14157	AASS	alpha-aminoadipic semialdehyde synthase	EC:1.5.1.8 1.5.1.9	-	-	-	-	-	-	-	-	-	-	-	-	-
model.g14434.t1	XP_018277028.1	XP_018277028.1 hypothetical protein CC85DRAFT_287378 [Cutaneotrichosporon oleaginosus]	-	-	-	-	-	-	-	-	-	-	-	-	-	-	-	-	-	-	-
model.g14435.t1	XP_018277029.1	XP_018277029.1 hypothetical protein CC85DRAFT_287380 [Cutaneotrichosporon oleaginosus]	-	-	-	-	-	-	-	-	-	-	-	-	-	-	-	-	-	-	-
model.g14436.t1	XP_018277030.1	XP_018277030.1 hypothetical protein CC85DRAFT_329821 [Cutaneotrichosporon oleaginosus]	-	-	-	-	-	-	-	-	-	-	-	-	-	-	-	-	-	-	-
model.g14437.t1	XP_018277035.1	XP_018277035.1 hypothetical protein CC85DRAFT_287384 [Cutaneotrichosporon oleaginosus]	-	-	-	-	-	-	-	-	-	-	-	-	-	-	-	-	-	-	-
model.g14438.t1	XP_018277034.1	XP_018277034.1 DNA repair protein, partial [Cutaneotrichosporon oleaginosus]	-	-	-	-	-	-	GO:0006281//DNA repair	GO:0003684//damaged DNA binding	-	-	-	-	-	-	-	-	-	-	-
model.g14439.t1	-	-	-	-	-	-	-	-	-	-	-	-	-	-	-	-	-	-	-	-	-
model.g14440.t1	XP_018277324.1	XP_018277324.1 carbon-nitrogen hydrolase [Cutaneotrichosporon oleaginosus]	-	-	-	-	-	-	GO:0006807//nitrogen compound metabolic process	GO:0016810//hydrolase activity, acting on carbon-nitrogen (but not peptide) bonds	-	-	-	-	-	-	-	-	-	-	-
model.g14441.t1	XP_018277325.1	XP_018277325.1 hypothetical protein CC85DRAFT_141454 [Cutaneotrichosporon oleaginosus]	-	-	-	-	-	-	-	-	-	-	-	-	-	-	-	-	-	-	-
model.g14442.t1	XP_018277326.1	XP_018277326.1 hypothetical protein CC85DRAFT_329607 [Cutaneotrichosporon oleaginosus]	-	-	-	-	-	-	-	-	-	-	-	-	-	-	-	-	-	-	-
model.g14443.t1	XP_018277327.1	XP_018277327.1 exosome complex exonuclease rrp4 [Cutaneotrichosporon oleaginosus]	Q09704	sp|Q09704|RRP4_SCHPO Exosome complex component rrp4 OS=Schizosaccharomyces pombe (strain 972 / ATCC 24843) GN=rrp4 PE=3 SV=1	K03679	RRP4,EXOSC2	exosome complex component RRP4	-	-	GO:0003723//RNA binding	-	KOG3013	Exosomal 3'-5' exoribonuclease complex, subunit Rrp4	A	RNA processing and modification	-	-	-	-	-	-
model.g14444.t1	-	-	-	-	-	-	-	-	-	-	-	-	-	-	-	-	-	-	-	-	-
model.g14445.t1	XP_018277328.1	XP_018277328.1 21 kDa subunit of NADH dehydrogenase [Cutaneotrichosporon oleaginosus]	-	-	-	-	-	-	-	-	-	-	-	-	-	-	-	-	-	-	-
model.g14446.t1	-	-	-	-	-	-	-	-	-	-	-	-	-	-	-	-	-	-	-	-	-
model.g14447.t1	XP_018282938.1	XP_018282938.1 Sec1-like protein [Cutaneotrichosporon oleaginosus]	O74534	sp|O74534|SLY1_SCHPO Protein sly1 OS=Schizosaccharomyces pombe (strain 972 / ATCC 24843) GN=sly1 PE=3 SV=1	-	-	-	-	GO:0006904//vesicle docking involved in exocytosis;GO:0016192//vesicle-mediated transport	-	-	KOG1301	Vesicle trafficking protein Sly1 (Sec1 family)	U	Intracellular trafficking, secretion, and vesicular transport	-	-	-	PHI:2528|Q4WYU7|SLY1|746128|Aspergillus fumigatus|Invasive pulmonary aspergillosis|Lethal pathogen phenotype|Initiation of germ tubes|Altered gene expression / gene regulation|lethal	-	-
model.g14448.t1	XP_018282939.1	XP_018282939.1 putative DNA-directed RNA polymerase iii largest subunit [Cutaneotrichosporon oleaginosus]	Q6BI69	sp|Q6BI69|RPC1_DEBHA DNA-directed RNA polymerase III subunit RPC1 OS=Debaryomyces hansenii (strain ATCC 36239 / CBS 767 / JCM 1990 / NBRC 0083 / IGC 2968) GN=RPC1 PE=3 SV=2	K03018	RPC1,POLR3A	DNA-directed RNA polymerase III subunit RPC1	EC:2.7.7.6	GO:0006351//transcription, DNA-templated	GO:0003677//DNA binding;GO:0003899//DNA-directed RNA polymerase activity	-	KOG0261	RNA polymerase III, large subunit	K	Transcription	-	-	-	-	-	-
model.g14449.t1	XP_018282940.1	XP_018282940.1 UMP-CMP kinase [Cutaneotrichosporon oleaginosus]	O59845	sp|O59845|KCY_LENED UMP-CMP kinase OS=Lentinula edodes GN=uck1 PE=1 SV=1	K13800	CMPK1,UMPK	UMP-CMP kinase	EC:2.7.4.14	-	-	-	KOG3079	Uridylate kinase/adenylate kinase	F	Nucleotide transport and metabolism	-	-	-	-	-	-
model.g14450.t1	XP_018282941.1	XP_018282941.1 Translin [Cutaneotrichosporon oleaginosus]	-	-	-	-	-	-	-	GO:0043565//sequence-specific DNA binding	-	-	-	-	-	-	-	-	-	-	-
model.g14451.t1	XP_018282942.1	XP_018282942.1 peptidase S28 [Cutaneotrichosporon oleaginosus]	-	-	-	-	-	-	GO:0006508//proteolysis	GO:0008236//serine-type peptidase activity	-	-	-	-	-	-	-	-	-	-	-
model.g14452.t1	-	-	-	-	-	-	-	-	-	-	-	-	-	-	-	-	-	-	-	-	-
model.g14453.t1	XP_018279046.1	XP_018279046.1 hypothetical protein CC85DRAFT_83752 [Cutaneotrichosporon oleaginosus]	Q9P7G4	sp|Q9P7G4|OMA1_SCHPO Mitochondrial metalloendopeptidase OMA1 OS=Schizosaccharomyces pombe (strain 972 / ATCC 24843) GN=oma1 PE=3 SV=1	-	-	-	-	GO:0006508//proteolysis	GO:0004222//metalloendopeptidase activity	-	KOG2661	Peptidase family M48	O	Posttranslational modification, protein turnover, chaperones	-	-	-	-	-	-
model.g14454.t1	XP_018279045.1	XP_018279045.1 phosphoglycerate mutase-like protein [Cutaneotrichosporon oleaginosus]	-	-	-	-	-	-	-	-	-	-	-	-	-	-	-	-	-	-	-
model.g14455.t1	XP_018279044.1	XP_018279044.1 hypothetical protein CC85DRAFT_285472, partial [Cutaneotrichosporon oleaginosus]	-	-	-	-	-	-	-	-	-	-	-	-	-	-	-	-	-	-	-
model.g14456.t1	XP_018279043.1	XP_018279043.1 UvrD-helicase-domain-containing protein [Cutaneotrichosporon oleaginosus]	-	-	K03657	uvrD,pcrA	ATP-dependent DNA helicase UvrD/PcrA	EC:5.6.2.4	-	GO:0005524//ATP binding;GO:0016787//hydrolase activity	-	-	-	-	-	-	-	-	-	-	-
model.g14457.t1	XP_018279041.1	XP_018279041.1 hypothetical protein CC85DRAFT_302241 [Cutaneotrichosporon oleaginosus]	-	-	-	-	-	-	-	-	-	-	-	-	-	-	-	-	-	-	-
model.g14458.t1	-	-	-	-	-	-	-	-	-	-	-	-	-	-	-	-	-	-	-	-	-
model.g14474.t1	-	-	-	-	-	-	-	-	GO:0015074//DNA integration	-	-	-	-	-	-	-	-	-	-	-	-
model.g14475.t1	-	-	-	-	-	-	-	-	-	-	-	-	-	-	-	-	-	-	-	-	-
model.g14476.t1	-	-	-	-	-	-	-	-	-	-	-	-	-	-	-	-	-	-	-	-	-
model.g14477.t1	XP_018280118.1	XP_018280118.1 hypothetical protein CC85DRAFT_233068, partial [Cutaneotrichosporon oleaginosus]	-	-	-	-	-	-	-	-	-	-	-	-	-	-	-	-	-	-	-
model.g14478.t1	XP_018280117.1	XP_018280117.1 hypothetical protein CC85DRAFT_234419, partial [Cutaneotrichosporon oleaginosus]	-	-	-	-	-	-	-	-	-	-	-	-	-	-	-	-	-	-	-
model.g14479.t1	XP_018280116.1	XP_018280116.1 hypothetical protein CC85DRAFT_284332 [Cutaneotrichosporon oleaginosus]	-	-	-	-	-	-	-	-	-	-	-	-	-	-	-	-	-	-	-
model.g14480.t1	-	-	-	-	-	-	-	-	-	-	-	-	-	-	-	-	-	-	-	-	-
model.g14481.t1	XP_018274816.1	XP_018274816.1 hypothetical protein CC85DRAFT_38487 [Cutaneotrichosporon oleaginosus]	-	-	-	-	-	-	-	-	-	-	-	-	-	-	-	-	-	-	-
model.g14482.t1	XP_018274817.1	XP_018274817.1 putative pheromone maturation-related protein [Cutaneotrichosporon oleaginosus]	P29702	sp|P29702|FNTA_BOVIN Protein farnesyltransferase/geranylgeranyltransferase type-1 subunit alpha OS=Bos taurus GN=FNTA PE=2 SV=2	K05955	FNTA	protein farnesyltransferase/geranylgeranyltransferase type-1 subunit alpha	EC:2.5.1.58 2.5.1.59	GO:0018342//protein prenylation	GO:0008318//protein prenyltransferase activity	-	KOG0530	Protein farnesyltransferase, alpha subunit/protein geranylgeranyltransferase type I, alpha subunit	O	Posttranslational modification, protein turnover, chaperones	-	-	-	-	-	-
model.g14483.t1	XP_018274819.1	XP_018274819.1 putative phosphoketolase [Cutaneotrichosporon oleaginosus]	O74770	sp|O74770|PHK_SCHPO Probable phosphoketolase OS=Schizosaccharomyces pombe (strain 972 / ATCC 24843) GN=SPBC24C6.09c PE=3 SV=1	K01621	xfp,xpk	xylulose-5-phosphate/fructose-6-phosphate phosphoketolase	EC:4.1.2.9 4.1.2.22	-	-	-	-	-	-	-	-	-	-	-	-	-
model.g14484.t1	-	-	-	-	-	-	-	-	-	-	-	-	-	-	-	-	-	-	-	-	-
model.g14485.t1	-	-	-	-	-	-	-	-	-	-	-	-	-	-	-	-	-	-	-	-	-
model.g14486.t1	XP_018278998.1	XP_018278998.1 hypothetical protein CC85DRAFT_285415 [Cutaneotrichosporon oleaginosus]	-	-	-	-	-	-	-	-	-	-	-	-	-	-	-	-	-	-	-
model.g14487.t1	XP_018274988.1	XP_018274988.1 26S proteasome non-ATPase regulatory subunit 8 [Cutaneotrichosporon oleaginosus]	-	-	K03031	PSMD8,RPN12	26S proteasome regulatory subunit N12	-	-	-	-	-	-	-	-	-	-	-	-	-	-
model.g3517.t1	-	-	-	-	-	-	-	-	-	-	-	-	-	-	-	-	-	-	-	-	-
model.g3518.t1	XP_018274816.1	XP_018274816.1 hypothetical protein CC85DRAFT_38487 [Cutaneotrichosporon oleaginosus]	-	-	-	-	-	-	-	-	-	-	-	-	-	-	-	-	-	-	-
model.g3519.t1	XP_018279364.1	XP_018279364.1 PLP-dependent transferase [Cutaneotrichosporon oleaginosus]	P40970	sp|P40970|LCB2_YEAST Serine palmitoyltransferase 2 OS=Saccharomyces cerevisiae (strain ATCC 204508 / S288c) GN=LCB2 PE=1 SV=1	K00654	SPT	serine palmitoyltransferase	EC:2.3.1.50	GO:0009058//biosynthetic process	GO:0030170//pyridoxal phosphate binding	-	KOG1357	Serine palmitoyltransferase	O	Posttranslational modification, protein turnover, chaperones	-	-	-	-	-	-
model.g3520.t1	XP_018279365.1	XP_018279365.1 hypothetical protein CC85DRAFT_285028 [Cutaneotrichosporon oleaginosus]	-	-	-	-	-	-	-	-	-	-	-	-	-	-	-	-	-	-	-
model.g3521.t1	XP_018279366.1	XP_018279366.1 hypothetical protein CC85DRAFT_301843 [Cutaneotrichosporon oleaginosus]	-	-	-	-	-	-	-	-	-	-	-	-	-	-	-	-	-	-	-
model.g3522.t1	XP_018279367.1	XP_018279367.1 hypothetical protein CC85DRAFT_327756 [Cutaneotrichosporon oleaginosus]	-	-	-	-	-	-	-	-	-	-	-	-	-	-	-	-	-	-	-
model.g3523.t1	XP_018279368.1	XP_018279368.1 ricin B-like lectin [Cutaneotrichosporon oleaginosus]	-	-	-	-	-	-	-	-	-	-	-	-	-	-	-	-	-	-	-
model.g3524.t1	XP_018279368.1	XP_018279368.1 ricin B-like lectin [Cutaneotrichosporon oleaginosus]	-	-	-	-	-	-	-	-	-	-	-	-	-	-	-	-	-	-	-
model.g3525.t1	-	-	-	-	-	-	-	-	-	-	-	-	-	-	-	-	-	-	-	-	-
model.g3526.t1	-	-	-	-	-	-	-	-	-	-	-	-	-	-	-	-	-	-	-	-	-
model.g3527.t1	-	-	-	-	-	-	-	-	-	-	-	-	-	-	-	-	-	-	-	-	-
model.g3528.t1	-	-	-	-	-	-	-	-	-	-	-	-	-	-	-	-	-	-	-	-	-
model.g3529.t1	-	-	-	-	-	-	-	-	-	-	-	-	-	-	-	-	-	-	-	-	-
model.g3530.t1	-	-	-	-	-	-	-	-	-	-	-	-	-	-	-	-	-	-	-	-	-
model.g3531.t1	XP_018278403.1	XP_018278403.1 hypothetical protein CC85DRAFT_302790 [Cutaneotrichosporon oleaginosus]	-	-	-	-	-	-	-	-	-	-	-	-	-	-	-	-	-	-	-
model.g3532.t1	-	-	-	-	-	-	-	-	-	-	-	-	-	-	-	-	-	-	-	-	-
model.g3533.t1	-	-	-	-	-	-	-	-	-	-	-	-	-	-	-	-	-	-	-	-	-
model.g3534.t1	XP_018278402.1	XP_018278402.1 DEAD-domain-containing protein [Cutaneotrichosporon oleaginosus]	Q0UG00	sp|Q0UG00|MS116_PHANO ATP-dependent RNA helicase MSS116, mitochondrial OS=Phaeosphaeria nodorum (strain SN15 / ATCC MYA-4574 / FGSC 10173) GN=MSS116 PE=3 SV=1	-	-	-	-	-	GO:0003676//nucleic acid binding;GO:0005524//ATP binding	-	KOG0342	ATP-dependent RNA helicase pitchoune	A	RNA processing and modification	-	-	-	-	-	-
model.g3535.t1	-	-	-	-	-	-	-	-	-	-	-	-	-	-	-	-	-	-	-	-	-
model.g3536.t1	-	-	-	-	-	-	-	-	-	-	-	-	-	-	-	-	-	-	-	-	-
model.g3537.t1	XP_018278411.1	XP_018278411.1 hypothetical protein CC85DRAFT_319319 [Cutaneotrichosporon oleaginosus]	-	-	-	-	-	-	-	-	-	-	-	-	-	-	-	-	-	-	-
model.g3538.t1	XP_018278412.1	XP_018278412.1 hypothetical protein CC85DRAFT_286010 [Cutaneotrichosporon oleaginosus]	-	-	-	-	-	-	-	-	-	-	-	-	-	-	-	-	-	-	-
model.g3539.t1	XP_018278413.1	XP_018278413.1 hypothetical protein CC85DRAFT_286011 [Cutaneotrichosporon oleaginosus]	-	-	-	-	-	-	-	-	-	-	-	-	-	-	-	-	-	-	-
model.g3540.t1	XP_018278414.1	XP_018278414.1 hypothetical protein CC85DRAFT_275231, partial [Cutaneotrichosporon oleaginosus]	-	-	-	-	-	-	-	-	-	-	-	-	-	-	-	-	-	-	-
model.g3541.t1	XP_018278415.1	XP_018278415.1 Nitroreductase [Cutaneotrichosporon oleaginosus]	-	-	-	-	-	-	-	-	-	-	-	-	-	-	-	-	-	-	-
model.g3542.t1	XP_018278416.1	XP_018278416.1 hypothetical protein CC85DRAFT_308301 [Cutaneotrichosporon oleaginosus]	-	-	-	-	-	-	GO:0055114//oxidation-reduction process	GO:0004499//N,N-dimethylaniline monooxygenase activity;GO:0050660//flavin adenine dinucleotide binding;GO:0050661//NADP binding	-	-	-	-	-	-	-	-	-	-	-
model.g3543.t1	XP_018278417.1	XP_018278417.1 hypothetical protein CC85DRAFT_312515 [Cutaneotrichosporon oleaginosus]	-	-	-	-	-	-	-	-	-	-	-	-	-	-	-	-	-	-	-
model.g14488.t1	EKD02310.1	EKD02310.1 sorbitol dehydrogenase [Trichosporon asahii var. asahii CBS 8904]	A1CFY8	sp|A1CFY8|XYL2_ASPCL Probable D-xylulose reductase A OS=Aspergillus clavatus (strain ATCC 1007 / CBS 513.65 / DSM 816 / NCTC 3887 / NRRL 1) GN=xdhA PE=3 SV=2	K05351	E1.1.1.9	D-xylulose reductase	EC:1.1.1.9	GO:0055114//oxidation-reduction process	-	-	KOG0024	Sorbitol dehydrogenase	Q	Secondary metabolites biosynthesis, transport and catabolism	-	-	-	PHI:2256|Q0UA24|Xdh1|13684|Parastagonospora nodorum|Glume blotch|Monocots|xylitol dehydrogenase|Gene deletion: full|unaffected pathogenicity	-	-
model.g14489.t1	-	-	-	-	-	-	-	-	-	-	-	-	-	-	-	-	-	-	-	-	-
model.g14490.t1	-	-	-	-	-	-	-	-	-	-	-	-	-	-	-	-	-	-	-	-	-
model.g14491.t1	XP_018275794.1	XP_018275794.1 Cyanovirin-N [Cutaneotrichosporon oleaginosus]	-	-	-	-	-	-	-	-	-	-	-	-	-	-	-	-	-	-	-
model.g14492.t1	-	-	-	-	-	-	-	-	-	-	-	-	-	-	-	-	-	-	-	-	-
model.g14493.t1	XP_018275795.1	XP_018275795.1 hypothetical protein CC85DRAFT_288686, partial [Cutaneotrichosporon oleaginosus]	-	-	-	-	-	-	-	-	-	-	-	-	-	-	-	-	-	-	-
model.g14494.t1	XP_018275796.1	XP_018275796.1 alkaline phosphatase-like protein [Cutaneotrichosporon oleaginosus]	-	-	-	-	-	-	GO:0008152//metabolic process	GO:0016791//phosphatase activity	-	-	-	-	-	-	-	-	-	-	-
model.g14499.t1	XP_018280721.1	XP_018280721.1 glycoside hydrolase [Cutaneotrichosporon oleaginosus]	P21567	sp|P21567|AMY1_SACFI Alpha-amylase OS=Saccharomycopsis fibuligera GN=ALP1 PE=3 SV=1	K01176	AMY,amyA,malS	alpha-amylase	EC:3.2.1.1	GO:0005975//carbohydrate metabolic process	GO:0003824//catalytic activity	-	KOG0471	Alpha-amylase	G	Carbohydrate transport and metabolism	-	-	-	-	-	CBM21
model.g14500.t1	EJU01233.1	EJU01233.1 cytochrome P450 [Dacryopinax primogenitus]	-	-	-	-	-	-	GO:0055114//oxidation-reduction process	GO:0005506//iron ion binding;GO:0016705//oxidoreductase activity, acting on paired donors, with incorporation or reduction of molecular oxygen;GO:0020037//heme binding	-	-	-	-	-	-	-	-	-	-	-
model.g14501.t1	-	-	-	-	-	-	-	-	-	-	-	-	-	-	-	-	-	-	-	-	-
model.g14502.t1	XP_007354371.1	XP_007354371.1 hypothetical protein AURDEDRAFT_173391 [Auricularia subglabra TFB-10046 SS5]	-	-	-	-	-	-	-	-	-	-	-	-	-	-	-	-	-	-	-
model.g14503.t1	XP_007354371.1	XP_007354371.1 hypothetical protein AURDEDRAFT_173391 [Auricularia subglabra TFB-10046 SS5]	-	-	-	-	-	-	-	-	-	-	-	-	-	-	-	-	-	-	-
model.g14504.t1	XP_018280722.1	XP_018280722.1 hypothetical protein CC85DRAFT_283747 [Cutaneotrichosporon oleaginosus]	P53273	sp|P53273|YG35_YEAST Uncharacterized vacuolar membrane protein YGR125W OS=Saccharomyces cerevisiae (strain ATCC 204508 / S288c) GN=YGR125W PE=1 SV=1	-	-	-	-	GO:0008272//sulfate transport	GO:0015116//sulfate transmembrane transporter activity	GO:0016021//integral component of membrane	KOG0236	Sulfate/bicarbonate/oxalate exchanger SAT-1 and related transporters (SLC26 family)	P	Inorganic ion transport and metabolism	gnl|TC-DB|P53273	2.A.53.3.10	Uncharacterized vacuolar membrane protein YGR125W OS=Saccharomyces cerevisiae (strain ATCC 204508 / S288c) GN=YGR125W PE=1 SV=1	-	-	-
model.g14505.t1	-	-	-	-	-	-	-	-	-	-	-	-	-	-	-	-	-	-	-	-	-
model.g14506.t1	XP_018281859.1	XP_018281859.1 hypothetical protein CC85DRAFT_282855 [Cutaneotrichosporon oleaginosus]	-	-	-	-	-	-	-	-	-	-	-	-	-	-	-	-	-	-	-
model.g14507.t1	XP_018281858.1	XP_018281858.1 hypothetical protein CC85DRAFT_306840 [Cutaneotrichosporon oleaginosus]	Q02854	sp|Q02854|NUXM_NEUCR NADH-ubiquinone oxidoreductase 20.9 kDa subunit OS=Neurospora crassa (strain ATCC 24698 / 74-OR23-1A / CBS 708.71 / DSM 1257 / FGSC 987) GN=nuo20.9 PE=1 SV=1	-	-	-	-	-	-	-	-	-	-	-	gnl|TC-DB|Q02854	3.D.1.6.2	NADH-ubiquinone oxidoreductase 21 kDa subunit - Neurospora crassa.	-	-	-
model.g14508.t1	XP_018281857.1	XP_018281857.1 hypothetical protein CC85DRAFT_282854 [Cutaneotrichosporon oleaginosus]	-	-	-	-	-	-	-	-	-	-	-	-	-	-	-	-	-	-	-
model.g14509.t1	XP_018281856.1	XP_018281856.1 homoserine kinase [Cutaneotrichosporon oleaginosus]	P17423	sp|P17423|KHSE_YEAST Homoserine kinase OS=Saccharomyces cerevisiae (strain ATCC 204508 / S288c) GN=THR1 PE=1 SV=4	K00872	thrB	homoserine kinase	EC:2.7.1.39	-	GO:0005524//ATP binding	-	KOG1537	Homoserine kinase	E	Amino acid transport and metabolism	-	-	-	-	-	-
model.g14510.t1	XP_018281855.1	XP_018281855.1 hypothetical protein CC85DRAFT_282851 [Cutaneotrichosporon oleaginosus]	-	-	-	-	-	-	-	-	GO:0016021//integral component of membrane	-	-	-	-	-	-	-	-	-	-
model.g14511.t1	XP_018281854.1	XP_018281854.1 Coatomer, alpha subunit [Cutaneotrichosporon oleaginosus]	P53621	sp|P53621|COPA_HUMAN Coatomer subunit alpha OS=Homo sapiens GN=COPA PE=1 SV=2	-	-	-	-	GO:0006886//intracellular protein transport;GO:0016192//vesicle-mediated transport	GO:0005198//structural molecule activity	GO:0030117//membrane coat	KOG0292	Vesicle coat complex COPI, alpha subunit	U	Intracellular trafficking, secretion, and vesicular transport	gnl|TC-DB|P53622	3.A.31.1.1	Coatomer subunit alpha OS=Saccharomyces cerevisiae (strain ATCC 204508 / S288c) OX=559292 GN=COP1 PE=1 SV=2	-	-	-
model.g14512.t1	XP_018278256.1	XP_018278256.1 t-SNARE [Cutaneotrichosporon oleaginosus]	O13644	sp|O13644|SED5_SCHPO Integral membrane protein sed5 OS=Schizosaccharomyces pombe (strain 972 / ATCC 24843) GN=sed5 PE=3 SV=1	K08490	STX5	syntaxin 5	-	-	-	GO:0016020//membrane	KOG0812	SNARE protein SED5/Syntaxin 5	U	Intracellular trafficking, secretion, and vesicular transport	-	-	-	-	-	-
model.g14513.t1	XP_018278257.1	XP_018278257.1 like-Sm ribonucleo protein [Cutaneotrichosporon oleaginosus]	Q3ZBL0	sp|Q3ZBL0|RUXG_BOVIN Small nuclear ribonucleoprotein G OS=Bos taurus GN=SNRPG PE=3 SV=1	K11099	SNRPG,SMG	small nuclear ribonucleoprotein G	-	-	-	-	KOG1780	Small Nuclear ribonucleoprotein G	A	RNA processing and modification	-	-	-	-	-	-
model.g14514.t1	XP_018278258.1	XP_018278258.1 hypothetical protein CC85DRAFT_106836 [Cutaneotrichosporon oleaginosus]	-	-	-	-	-	-	-	-	-	-	-	-	-	-	-	-	-	-	-
model.g14515.t1	XP_018278259.1	XP_018278259.1 hypothetical protein CC85DRAFT_286170 [Cutaneotrichosporon oleaginosus]	O94512	sp|O94512|OBP1_SCHPO Oxysterol-binding protein-like protein 1 OS=Schizosaccharomyces pombe (strain 972 / ATCC 24843) GN=obp1 PE=1 SV=1	-	-	-	-	-	-	-	KOG2210	Oxysterol-binding protein	T	Signal transduction mechanisms	-	-	-	-	-	-
model.g14516.t1	XP_018278260.1	XP_018278260.1 CoA-dependent acyltransferase [Cutaneotrichosporon oleaginosus]	-	-	-	-	-	-	GO:0008152//metabolic process	GO:0016746//transferase activity, transferring acyl groups	-	-	-	-	-	-	-	-	-	-	-
model.g14517.t1	XP_018278261.1	XP_018278261.1 hypothetical protein CC85DRAFT_286172 [Cutaneotrichosporon oleaginosus]	-	-	-	-	-	-	-	-	-	-	-	-	-	-	-	-	-	-	-
model.g14518.t1	XP_018278541.1	XP_018278541.1 Thioesterase/thiol ester dehydrase-isomerase [Cutaneotrichosporon oleaginosus]	-	-	-	-	-	-	-	-	-	-	-	-	-	-	-	-	-	-	-
model.g14519.t1	XP_018278573.1	XP_018278573.1 ChaC-like protein [Cutaneotrichosporon oleaginosus]	Q641Z5	sp|Q641Z5|CHAC2_RAT Putative glutathione-specific gamma-glutamylcyclotransferase 2 OS=Rattus norvegicus GN=Chac2 PE=2 SV=1	-	-	-	-	GO:0006751//glutathione catabolic process	GO:0003839//gamma-glutamylcyclotransferase activity	-	KOG3182	Predicted cation transporter	P	Inorganic ion transport and metabolism	-	-	-	-	-	-
model.g14520.t1	XP_018278572.1	XP_018278572.1 hypothetical protein CC85DRAFT_328482 [Cutaneotrichosporon oleaginosus]	-	-	-	-	-	-	-	-	-	-	-	-	-	-	-	-	-	-	-
model.g14521.t1	XP_018278562.1	XP_018278562.1 hypothetical protein CC85DRAFT_285844 [Cutaneotrichosporon oleaginosus]	-	-	-	-	-	-	-	-	-	-	-	-	-	-	-	-	-	-	-
model.g14522.t1	XP_007680722.1	XP_007680722.1 hypothetical protein BAUCODRAFT_160056 [Baudoinia panamericana UAMH 10762]	-	-	-	-	-	-	GO:0008610//lipid biosynthetic process;GO:0055114//oxidation-reduction process	GO:0005506//iron ion binding;GO:0016491//oxidoreductase activity	-	-	-	-	-	-	-	-	-	-	-
model.g14523.t1	XP_018281725.1	XP_018281725.1 hypothetical protein CC85DRAFT_325756 [Cutaneotrichosporon oleaginosus]	-	-	-	-	-	-	-	-	-	-	-	-	-	-	-	-	-	-	-
model.g14524.t1	XP_018281724.1	XP_018281724.1 hypothetical protein CC85DRAFT_290426 [Cutaneotrichosporon oleaginosus]	-	-	-	-	-	-	-	-	-	-	-	-	-	-	-	-	-	-	-
model.g14531.t1	-	-	-	-	-	-	-	-	-	-	-	-	-	-	-	-	-	-	-	-	-
model.g14532.t1	-	-	-	-	-	-	-	-	-	-	-	-	-	-	-	-	-	-	-	-	-
model.g14533.t1	-	-	-	-	-	-	-	-	-	-	-	-	-	-	-	-	-	-	-	-	-
model.g14534.t1	-	-	-	-	-	-	-	-	-	-	-	-	-	-	-	-	-	-	-	-	-
model.g14535.t1	XP_018277423.1	XP_018277423.1 hypothetical protein CC85DRAFT_303712 [Cutaneotrichosporon oleaginosus]	-	-	-	-	-	-	-	-	-	-	-	-	-	-	-	-	-	-	-
model.g14536.t1	-	-	-	-	-	-	-	-	-	-	-	-	-	-	-	-	-	-	-	-	-
model.g14537.t1	XP_018277424.1	XP_018277424.1 methionine aminopeptidase [Cutaneotrichosporon oleaginosus]	Q9FV50	sp|Q9FV50|MAP1D_ARATH Methionine aminopeptidase 1D, chloroplastic/mitochondrial OS=Arabidopsis thaliana GN=MAP1D PE=1 SV=1	-	-	-	-	-	-	-	KOG2738	Putative methionine aminopeptidase	O	Posttranslational modification, protein turnover, chaperones	-	-	-	-	-	-
model.g14538.t1	XP_018277425.1	XP_018277425.1 hypothetical protein CC85DRAFT_329495 [Cutaneotrichosporon oleaginosus]	-	-	-	-	-	-	-	-	-	-	-	-	-	-	-	-	-	-	-
model.g14539.t1	XP_018277426.1	XP_018277426.1 hypothetical protein CC85DRAFT_286971 [Cutaneotrichosporon oleaginosus]	-	-	-	-	-	-	-	-	-	-	-	-	-	-	-	-	-	-	-
model.g3544.t1	-	-	-	-	-	-	-	-	-	-	-	-	-	-	-	-	-	-	-	-	-
model.g3545.t1	-	-	-	-	-	-	-	-	-	-	-	-	-	-	-	-	-	-	-	-	-
model.g3546.t1	-	-	-	-	-	-	-	-	-	-	-	-	-	-	-	-	-	-	-	-	-
model.g3547.t1	-	-	-	-	-	-	-	-	-	-	-	-	-	-	-	-	-	-	-	-	-
model.g3548.t1	-	-	-	-	-	-	-	-	-	-	-	-	-	-	-	-	-	-	-	-	-
model.g3549.t1	XP_018278812.1	XP_018278812.1 amino acid permease [Cutaneotrichosporon oleaginosus]	-	-	-	-	-	-	GO:0006810//transport;GO:0055085//transmembrane transport	-	GO:0016020//membrane	-	-	-	-	-	-	-	-	-	-
model.g3550.t1	OCF31011.1	OCF31011.1 hypothetical protein I316_07282 [Kwoniella heveanensis BCC8398]	Q8H113	sp|Q8H113|DIN11_ARATH Probable 2-oxoglutarate-dependent dioxygenase DIN11 OS=Arabidopsis thaliana GN=DIN11 PE=2 SV=1	-	-	-	-	GO:0055114//oxidation-reduction process	GO:0016491//oxidoreductase activity	-	KOG0143	Iron/ascorbate family oxidoreductases	QR	Secondary metabolites biosynthesis, transport and catabolism;General function prediction only	-	-	-	-	-	-
model.g3551.t1	-	-	-	-	-	-	-	-	-	-	-	-	-	-	-	-	-	-	-	-	-
model.g3552.t1	XP_018278815.1	XP_018278815.1 hypothetical protein CC85DRAFT_328228 [Cutaneotrichosporon oleaginosus]	-	-	-	-	-	-	GO:0055085//transmembrane transport	-	GO:0016021//integral component of membrane	-	-	-	-	-	-	-	-	-	-
model.g3553.t1	-	-	-	-	-	-	-	-	-	-	-	-	-	-	-	-	-	-	-	-	-
model.g3554.t1	XP_018278816.1	XP_018278816.1 aldolase [Cutaneotrichosporon oleaginosus]	-	-	-	-	-	-	GO:0008152//metabolic process	GO:0016829//lyase activity	-	-	-	-	-	-	-	-	-	-	-
model.g3555.t1	XP_018278817.1	XP_018278817.1 isopenicillin-N N-acyltransferase [Cutaneotrichosporon oleaginosus]	-	-	K19200	IAL	isopenicillin-N N-acyltransferase like protein	-	-	-	-	-	-	-	-	-	-	-	-	-	-
model.g3556.t1	-	-	-	-	-	-	-	-	-	-	-	-	-	-	-	-	-	-	-	-	-
model.g3557.t1	XP_018278818.1	XP_018278818.1 dimethylargininase [Cutaneotrichosporon oleaginosus]	Q9X7M4	sp|Q9X7M4|DDAH_STRCO N(G),N(G)-dimethylarginine dimethylaminohydrolase OS=Streptomyces coelicolor (strain ATCC BAA-471 / A3(2) / M145) GN=ddaH PE=3 SV=1	-	-	-	-	-	-	-	-	-	-	-	-	-	-	-	-	-
model.g3558.t1	-	-	-	-	-	-	-	-	-	-	-	-	-	-	-	-	-	-	-	-	-
model.g3559.t1	XP_018278811.1	XP_018278811.1 hypothetical protein CC85DRAFT_285565 [Cutaneotrichosporon oleaginosus]	-	-	-	-	-	-	GO:0006355//regulation of transcription, DNA-templated	GO:0000981//RNA polymerase II transcription factor activity, sequence-specific DNA binding;GO:0008270//zinc ion binding	GO:0005634//nucleus	-	-	-	-	-	-	-	-	-	-
model.g3560.t1	-	-	-	-	-	-	-	-	-	-	-	-	-	-	-	-	-	-	-	-	-
model.g3561.t1	-	-	-	-	-	-	-	-	-	-	-	-	-	-	-	-	-	-	-	-	-
model.g3562.t1	-	-	-	-	-	-	-	-	-	-	-	-	-	-	-	-	-	-	-	-	-
model.g3563.t1	-	-	-	-	-	-	-	-	-	-	-	-	-	-	-	-	-	-	-	-	-
model.g3564.t1	-	-	-	-	-	-	-	-	-	-	-	-	-	-	-	-	-	-	-	-	-
model.g3565.t1	-	-	-	-	-	-	-	-	-	-	-	-	-	-	-	-	-	-	-	-	-
model.g3566.t1	XP_018280413.1	XP_018280413.1 putative short chain dehydrogenase/reductase [Cutaneotrichosporon oleaginosus]	-	-	-	-	-	-	-	-	-	-	-	-	-	-	-	-	-	-	-
model.g3567.t1	XP_018280412.1	XP_018280412.1 Swi3-domain-containing protein [Cutaneotrichosporon oleaginosus]	-	-	-	-	-	-	GO:0006974//cellular response to DNA damage stimulus;GO:0007049//cell cycle;GO:0048478//replication fork protection	-	GO:0005634//nucleus	-	-	-	-	-	-	-	-	-	-
model.g3568.t1	XP_018280410.1	XP_018280410.1 MFS general substrate transporter [Cutaneotrichosporon oleaginosus]	-	-	-	-	-	-	GO:0055085//transmembrane transport	-	GO:0016021//integral component of membrane	-	-	-	-	-	-	-	-	-	-
model.g3569.t1	-	-	-	-	-	-	-	-	-	-	-	-	-	-	-	-	-	-	-	-	-
model.g3570.t1	-	-	-	-	-	-	-	-	-	-	-	-	-	-	-	-	-	-	-	-	-
model.g594.t1	XP_018280823.1	XP_018280823.1 hypothetical protein CC85DRAFT_283575 [Cutaneotrichosporon oleaginosus]	-	-	-	-	-	-	-	-	-	-	-	-	-	-	-	-	-	-	-
model.g595.t1	XP_018267336.1	XP_018267336.1 high-affinity nicotinic acid transporter [Kwoniella dejecticola CBS 10117]	-	-	-	-	-	-	GO:0055085//transmembrane transport	-	GO:0016021//integral component of membrane	-	-	-	-	-	-	-	-	-	-
model.g596.t1	XP_018280822.1	XP_018280822.1 putative DUF895 domain membrane protein [Cutaneotrichosporon oleaginosus]	-	-	-	-	-	-	GO:0055085//transmembrane transport	-	GO:0016021//integral component of membrane	-	-	-	-	-	-	-	-	-	-
model.g597.t1	XP_018280821.1	XP_018280821.1 NAD(P)-binding protein [Cutaneotrichosporon oleaginosus]	-	-	-	-	-	-	GO:0008152//metabolic process;GO:0055114//oxidation-reduction process	GO:0016491//oxidoreductase activity	-	-	-	-	-	-	-	-	-	-	-
model.g598.t1	XP_018280820.1	XP_018280820.1 hypothetical protein CC85DRAFT_283571 [Cutaneotrichosporon oleaginosus]	-	-	-	-	-	-	-	-	-	-	-	-	-	-	-	-	-	-	-
model.g599.t1	XP_018281180.1	XP_018281180.1 hypothetical protein CC85DRAFT_300236 [Cutaneotrichosporon oleaginosus]	-	-	-	-	-	-	-	-	-	-	-	-	-	-	-	-	-	-	-
model.g600.t1	XP_018281182.1	XP_018281182.1 aflatoxin-detoxifizyme [Cutaneotrichosporon oleaginosus]	A7RZW4	sp|A7RZW4|DPP3_NEMVE Dipeptidyl peptidase 3 OS=Nematostella vectensis GN=dpp3 PE=3 SV=1	-	-	-	-	-	-	-	-	-	-	-	-	-	-	-	-	-
model.g601.t1	XP_018281183.1	XP_018281183.1 hypothetical protein CC85DRAFT_283329 [Cutaneotrichosporon oleaginosus]	-	-	-	-	-	-	-	-	-	-	-	-	-	-	-	-	-	-	-
model.g602.t1	XP_018281184.1	XP_018281184.1 hypothetical protein CC85DRAFT_201985 [Cutaneotrichosporon oleaginosus]	-	-	-	-	-	-	-	GO:0008080//N-acetyltransferase activity	-	-	-	-	-	-	-	-	-	-	-
model.g603.t1	XP_018281186.1	XP_018281186.1 hypothetical protein CC85DRAFT_202031 [Cutaneotrichosporon oleaginosus]	-	-	-	-	-	-	-	-	-	-	-	-	-	-	-	-	-	-	-
model.g604.t1	XP_018281187.1	XP_018281187.1 hypothetical protein CC85DRAFT_283331 [Cutaneotrichosporon oleaginosus]	-	-	-	-	-	-	-	-	-	-	-	-	-	-	-	-	-	-	-
model.g605.t1	XP_018281188.1	XP_018281188.1 amino acid transporter [Cutaneotrichosporon oleaginosus]	O74543	sp|O74543|YCV4_SCHPO Uncharacterized amino-acid permease C777.04 OS=Schizosaccharomyces pombe (strain 972 / ATCC 24843) GN=SPCC777.04 PE=3 SV=1	-	-	-	-	GO:0006810//transport;GO:0055085//transmembrane transport	-	GO:0016020//membrane	KOG1286	Amino acid transporters	E	Amino acid transport and metabolism	gnl|TC-DB|Q8NKC4	2.A.3.10.18	Aromatic amino acid and leucine permease - Penicillium chrysogenum.	-	-	-
model.g606.t1	-	-	-	-	-	-	-	-	-	-	-	-	-	-	-	-	-	-	-	-	-
model.g607.t1	XP_018281172.1	XP_018281172.1 hypothetical protein CC85DRAFT_326257 [Cutaneotrichosporon oleaginosus]	-	-	-	-	-	-	GO:0006351//transcription, DNA-templated	GO:0003677//DNA binding;GO:0008270//zinc ion binding	GO:0005634//nucleus	-	-	-	-	-	-	-	-	-	-
model.g608.t1	XP_018281171.1	XP_018281171.1 NAD-dependent deacetylase sirtuin-2 [Cutaneotrichosporon oleaginosus]	Q9USN7	sp|Q9USN7|HST2_SCHPO NAD-dependent protein deacetylase hst2 OS=Schizosaccharomyces pombe (strain 972 / ATCC 24843) GN=hst2 PE=3 SV=1	-	-	-	-	-	GO:0070403//NAD+ binding	-	KOG2682	NAD-dependent histone deacetylases and class I sirtuins (SIR2 family)	BK	Chromatin structure and dynamics;Transcription	-	-	-	-	-	-
model.g609.t1	-	-	-	-	-	-	-	-	-	-	-	-	-	-	-	-	-	-	-	-	-
model.g610.t1	XP_018281170.1	XP_018281170.1 amino acid transporter [Cutaneotrichosporon oleaginosus]	-	-	-	-	-	-	GO:0003333//amino acid transmembrane transport	GO:0015171//amino acid transmembrane transporter activity	GO:0016020//membrane	-	-	-	-	-	-	-	-	-	-
model.g611.t1	XP_018281169.1	XP_018281169.1 hypothetical protein CC85DRAFT_283315 [Cutaneotrichosporon oleaginosus]	-	-	-	-	-	-	-	GO:0004252//serine-type endopeptidase activity	GO:0016021//integral component of membrane	-	-	-	-	-	-	-	-	-	-
model.g612.t1	XP_018281168.1	XP_018281168.1 hypothetical protein CC85DRAFT_300225 [Cutaneotrichosporon oleaginosus]	-	-	-	-	-	-	-	GO:0016747//transferase activity, transferring acyl groups other than amino-acyl groups	-	-	-	-	-	-	-	-	-	-	-
model.g613.t1	XP_018281168.1	XP_018281168.1 hypothetical protein CC85DRAFT_300225 [Cutaneotrichosporon oleaginosus]	-	-	-	-	-	-	-	GO:0016747//transferase activity, transferring acyl groups other than amino-acyl groups	-	-	-	-	-	-	-	-	-	-	-
model.g614.t1	XP_018281167.1	XP_018281167.1 hypothetical protein CC85DRAFT_242154 [Cutaneotrichosporon oleaginosus]	-	-	-	-	-	-	-	-	-	-	-	-	-	-	-	-	-	-	-
model.g615.t1	XP_018281166.1	XP_018281166.1 hypothetical protein CC85DRAFT_201541 [Cutaneotrichosporon oleaginosus]	-	-	K02178	BUB1	checkpoint serine/threonine-protein kinase	EC:2.7.11.1	GO:0006468//protein phosphorylation	GO:0004672//protein kinase activity;GO:0005524//ATP binding	-	-	-	-	-	-	-	-	-	-	-
model.g616.t1	XP_018281165.1	XP_018281165.1 ubiquitin-protein ligase [Cutaneotrichosporon oleaginosus]	-	-	K10609	CUL4	cullin 4	-	GO:0006511//ubiquitin-dependent protein catabolic process	GO:0031625//ubiquitin protein ligase binding	-	-	-	-	-	-	-	-	-	-	-
model.g617.t1	-	-	-	-	-	-	-	-	-	-	-	-	-	-	-	-	-	-	-	-	-
model.g618.t1	XP_018281158.1	XP_018281158.1 hypothetical protein CC85DRAFT_290745 [Cutaneotrichosporon oleaginosus]	-	-	-	-	-	-	-	-	-	-	-	-	-	gnl|TC-DB|Q9ZAA7	3.B.1.1.3	GLUTACONYL-COA DECARBOXYLASE GAMMA SUBUNIT (EC 4.1.1.70) - Acidaminococcus fermentans.	-	-	-
model.g619.t1	XP_018281157.1	XP_018281157.1 hypothetical protein CC85DRAFT_300215 [Cutaneotrichosporon oleaginosus]	-	-	-	-	-	-	-	-	-	-	-	-	-	gnl|TC-DB|Q6UXR3	1.C.108.3.1	KLIA6249 OS=Homo sapiens GN=UNQ6249 PE=4 SV=1	-	-	-
model.g620.t1	XP_018281156.1	XP_018281156.1 SET domain-containing protein [Cutaneotrichosporon oleaginosus]	-	-	-	-	-	-	-	GO:0005515//protein binding	-	-	-	-	-	-	-	-	-	-	-
model.g621.t1	XP_018281155.1	XP_018281155.1 hypothetical protein CC85DRAFT_283308 [Cutaneotrichosporon oleaginosus]	-	-	-	-	-	-	-	-	-	-	-	-	-	-	-	-	-	-	-
model.g622.t1	XP_018275875.1	XP_018275875.1 hypothetical protein CC85DRAFT_288569 [Cutaneotrichosporon oleaginosus]	O13356	sp|O13356|CHS1_CRYNH Chitin synthase 1 OS=Cryptococcus neoformans var. grubii serotype A (strain H99 / ATCC 208821 / CBS 10515 / FGSC 9487) GN=CHS1 PE=3 SV=2	K00698	CHS1	chitin synthase	EC:2.4.1.16	-	-	-	KOG2571	Chitin synthase/hyaluronan synthase (glycosyltransferases)	M	Cell wall/membrane/envelope biogenesis	gnl|TC-DB|P29465	4.D.1.1.12	Chitin synthase 3 OS=Saccharomyces cerevisiae (strain ATCC 204508 / S288c) GN=CHS3 PE=1 SV=3	PHI:1113|Q4P333|chs7|5270|Ustilago maydis|Corn smut|Monocots|Chitin Synthase|Gene deletion; gene complementation|loss of pathogenicity	CHS3_CANAL	-
model.g623.t1	XP_018275874.1	XP_018275874.1 hypothetical protein CC85DRAFT_265478 [Cutaneotrichosporon oleaginosus]	Q68FS2	sp|Q68FS2|CSN4_RAT COP9 signalosome complex subunit 4 OS=Rattus norvegicus GN=Cops4 PE=1 SV=1	-	-	-	-	-	GO:0005515//protein binding	-	KOG1497	COP9 signalosome, subunit CSN4	OT	Posttranslational modification, protein turnover, chaperones;Signal transduction mechanisms	-	-	-	-	-	-
model.g624.t1	XP_018275876.1	XP_018275876.1 putative actin-like protein 3 [Cutaneotrichosporon oleaginosus]	P78712	sp|P78712|ARP3_NEUCR Actin-related protein 3 OS=Neurospora crassa (strain ATCC 24698 / 74-OR23-1A / CBS 708.71 / DSM 1257 / FGSC 987) GN=arp-3 PE=2 SV=2	K18584	ACTR3,ARP3	actin-related protein 3	-	-	-	-	KOG0678	Actin-related protein Arp2/3 complex, subunit Arp3	Z	Cytoskeleton	-	-	-	-	-	-
model.g625.t1	XP_018275877.1	XP_018275877.1 hypothetical protein CC85DRAFT_288576 [Cutaneotrichosporon oleaginosus]	-	-	-	-	-	-	GO:0019915//lipid storage	-	GO:0005789//endoplasmic reticulum membrane	-	-	-	-	-	-	-	-	-	-
model.g626.t1	XP_018275878.1	XP_018275878.1 ANTH-domain-containing protein [Cutaneotrichosporon oleaginosus]	-	-	-	-	-	-	-	GO:0005543//phospholipid binding	-	-	-	-	-	-	-	-	-	-	-
model.g627.t1	XP_018275879.1	XP_018275879.1 hypothetical protein CC85DRAFT_232982, partial [Cutaneotrichosporon oleaginosus]	-	-	-	-	-	-	-	-	-	-	-	-	-	-	-	-	-	-	-
model.g628.t1	XP_018275883.1	XP_018275883.1 hypothetical protein CC85DRAFT_288584 [Cutaneotrichosporon oleaginosus]	-	-	-	-	-	-	-	-	-	-	-	-	-	-	-	-	-	-	-
model.g629.t1	-	-	-	-	-	-	-	-	-	-	-	-	-	-	-	-	-	-	-	-	-
model.g630.t1	-	-	-	-	-	-	-	-	-	-	-	-	-	-	-	-	-	-	-	-	-
model.g631.t1	XP_018281160.1	XP_018281160.1 hypothetical protein CC85DRAFT_326247 [Cutaneotrichosporon oleaginosus]	-	-	-	-	-	-	-	-	-	-	-	-	-	-	-	-	-	-	-
model.g632.t1	XP_018281161.1	XP_018281161.1 hypothetical protein CC85DRAFT_300219 [Cutaneotrichosporon oleaginosus]	-	-	-	-	-	-	-	-	-	-	-	-	-	-	-	-	-	-	-
model.g633.t1	XP_018281162.1	XP_018281162.1 hypothetical protein CC85DRAFT_201491 [Cutaneotrichosporon oleaginosus]	-	-	-	-	-	-	-	-	-	-	-	-	-	-	-	-	-	-	-
model.g14547.t1	XP_018280287.1	XP_018280287.1 aldehyde dehydrogenase [Cutaneotrichosporon oleaginosus]	O74187	sp|O74187|ALDH_AGABI Aldehyde dehydrogenase OS=Agaricus bisporus GN=aldA PE=3 SV=1	K00128	ALDH	aldehyde dehydrogenase (NAD+)	EC:1.2.1.3	GO:0008152//metabolic process;GO:0055114//oxidation-reduction process	GO:0016491//oxidoreductase activity	-	KOG2450	Aldehyde dehydrogenase	C	Energy production and conversion	-	-	-	PHI:7520|A0A076ZMY5|VK055_1952|573|Klebsiella pneumoniae|Pneumonia|Rodents|Betaine aldehyde dehydrogenase|Gene deletion full|unaffected pathogenicity	-	-
model.g14548.t1	-	-	-	-	-	-	-	-	-	-	-	-	-	-	-	-	-	-	-	-	-
model.g14549.t1	XP_018280288.1	XP_018280288.1 RNA-binding domain-containing protein [Cutaneotrichosporon oleaginosus]	-	-	K14407	CSTF2,RNA15	cleavage stimulation factor subunit 2	-	-	GO:0003676//nucleic acid binding	-	KOG0108	mRNA cleavage and polyadenylation factor I complex, subunit RNA15	A	RNA processing and modification	-	-	-	-	-	-
model.g14550.t1	XP_018280289.1	XP_018280289.1 translocation protein [Cutaneotrichosporon oleaginosus]	Q99161	sp|Q99161|SEC62_YARLI Translocation protein SEC62 OS=Yarrowia lipolytica (strain CLIB 122 / E 150) GN=SEC62 PE=3 SV=2	K12275	SEC62	translocation protein SEC62	-	GO:0015031//protein transport	GO:0008565//protein transporter activity	GO:0016021//integral component of membrane	-	-	-	-	-	-	-	-	-	-
model.g14551.t1	XP_018280290.1	XP_018280290.1 putative receptor [Cutaneotrichosporon oleaginosus]	-	-	-	-	-	-	GO:0055085//transmembrane transport	GO:0022857//transmembrane transporter activity	GO:0016021//integral component of membrane	-	-	-	-	-	-	-	-	-	-
model.g14552.t1	XP_018280291.1	XP_018280291.1 hypothetical protein CC85DRAFT_311448 [Cutaneotrichosporon oleaginosus]	-	-	K03025	RPC6,POLR3F	DNA-directed RNA polymerase III subunit RPC6	-	GO:0006383//transcription from RNA polymerase III promoter	-	GO:0005666//DNA-directed RNA polymerase III complex	-	-	-	-	-	-	-	-	-	-
model.g14553.t1	XP_018279597.1	XP_018279597.1 hypothetical protein CC85DRAFT_301700 [Cutaneotrichosporon oleaginosus]	-	-	-	-	-	-	GO:0006487//protein N-linked glycosylation	-	GO:0034998//oligosaccharyltransferase I complex	-	-	-	-	-	-	-	-	-	-
model.g14554.t1	XP_018279596.1	XP_018279596.1 metalloendopeptidase [Cutaneotrichosporon oleaginosus]	-	-	K06013	STE24	STE24 endopeptidase	EC:3.4.24.84	GO:0006508//proteolysis	GO:0004222//metalloendopeptidase activity	-	-	-	-	-	-	-	-	PHI:807|G4MNG8|MGG_06951|318829|Magnaporthe oryzae|Rice blast|Monocots|Hypothetical protein|Gene disruption|reduced virulence	-	-
model.g14555.t1	XP_018279595.1	XP_018279595.1 hypothetical protein CC85DRAFT_296215 [Cutaneotrichosporon oleaginosus]	-	-	-	-	-	-	-	-	-	-	-	-	-	-	-	-	-	-	-
model.g14556.t1	XP_018279594.1	XP_018279594.1 hypothetical protein CC85DRAFT_67923 [Cutaneotrichosporon oleaginosus]	-	-	-	-	-	-	-	GO:0005515//protein binding	-	-	-	-	-	-	-	-	-	-	-
model.g14557.t1	-	-	-	-	-	-	-	-	GO:0032012//regulation of ARF protein signal transduction	GO:0005086//ARF guanyl-nucleotide exchange factor activity	-	-	-	-	-	-	-	-	-	-	-
model.g14558.t1	XP_018281541.1	XP_018281541.1 hypothetical protein CC85DRAFT_270087 [Cutaneotrichosporon oleaginosus]	-	-	-	-	-	-	-	-	-	-	-	-	-	-	-	-	-	-	-
model.g14559.t1	XP_018281542.1	XP_018281542.1 hypothetical protein CC85DRAFT_325967 [Cutaneotrichosporon oleaginosus]	-	-	-	-	-	-	-	-	-	-	-	-	-	-	-	-	-	-	-
model.g14560.t1	XP_018281543.1	XP_018281543.1 hypothetical protein CC85DRAFT_282957 [Cutaneotrichosporon oleaginosus]	-	-	-	-	-	-	-	GO:0003676//nucleic acid binding	-	-	-	-	-	-	-	-	-	-	-
model.g14561.t1	-	-	-	-	-	-	-	-	-	-	-	-	-	-	-	-	-	-	-	-	-
model.g14562.t1	XP_018281544.1	XP_018281544.1 ARM repeat-containing protein [Cutaneotrichosporon oleaginosus]	-	-	-	-	-	-	-	GO:0003723//RNA binding;GO:0005515//protein binding	-	-	-	-	-	-	-	-	-	-	-
model.g14563.t1	XP_018281545.1	XP_018281545.1 hypothetical protein CC85DRAFT_282959 [Cutaneotrichosporon oleaginosus]	P0CO77	sp|P0CO77|MED7_CRYNB Mediator of RNA polymerase II transcription subunit 7 OS=Cryptococcus neoformans var. neoformans serotype D (strain B-3501A) GN=MED7 PE=3 SV=1	-	-	-	-	GO:0006357//regulation of transcription from RNA polymerase II promoter	GO:0001104//RNA polymerase II transcription cofactor activity	GO:0016592//mediator complex	-	-	-	-	-	-	-	-	-	-
model.g14564.t1	XP_018275720.1	XP_018275720.1 hypothetical protein CC85DRAFT_288781 [Cutaneotrichosporon oleaginosus]	-	-	-	-	-	-	-	-	-	-	-	-	-	-	-	-	-	-	-
model.g14565.t1	XP_018275721.1	XP_018275721.1 vacuole protein [Cutaneotrichosporon oleaginosus]	P0CP29	sp|P0CP29|NPC2_CRYNB Phosphatidylglycerol/phosphatidylinositol transfer protein OS=Cryptococcus neoformans var. neoformans serotype D (strain B-3501A) GN=NPC2 PE=3 SV=1	-	-	-	-	-	-	-	-	-	-	-	-	-	-	-	-	-
model.g14566.t1	XP_018275722.1	XP_018275722.1 MFS general substrate transporter [Cutaneotrichosporon oleaginosus]	A0A0B5EMG9	sp|A0A0B5EMG9|FUB11_FUSOX Efflux pump FUBT OS=Fusarium oxysporum GN=FUBT PE=1 SV=1	-	-	-	-	GO:0055085//transmembrane transport	-	GO:0016021//integral component of membrane	-	-	-	-	-	-	-	PHI:3381|W7N2B4|FVEG_12533|117187|Fusarium verticillioides|Ear and stalk rot of maize|Monocots|fusaric acid biosynthesis|Gene deletion: full|unaffected pathogenicity	-	-
model.g14567.t1	-	-	-	-	-	-	-	-	-	-	-	-	-	-	-	-	-	-	-	-	-
model.g14568.t1	XP_018275724.1	XP_018275724.1 hypothetical protein CC85DRAFT_288783 [Cutaneotrichosporon oleaginosus]	-	-	-	-	-	-	-	-	-	-	-	-	-	-	-	-	-	-	-
model.g14569.t1	XP_018275725.1	XP_018275725.1 Dihydropteroate synthase [Cutaneotrichosporon oleaginosus]	P29252	sp|P29252|HPPK_BACSU 2-amino-4-hydroxy-6-hydroxymethyldihydropteridine pyrophosphokinase OS=Bacillus subtilis (strain 168) GN=folK PE=3 SV=2	K13939	FOL1	dihydroneopterin aldolase / 2-amino-4-hydroxy-6-hydroxymethyldihydropteridine diphosphokinase / dihydropteroate synthase	EC:4.1.2.25 2.7.6.3 2.5.1.15	GO:0006760//folic acid-containing compound metabolic process;GO:0009396//folic acid-containing compound biosynthetic process;GO:0042558//pteridine-containing compound metabolic process	GO:0003848//2-amino-4-hydroxy-6-hydroxymethyldihydropteridine diphosphokinase activity;GO:0004150//dihydroneopterin aldolase activity	-	-	-	-	-	-	-	-	-	-	-
model.g14570.t1	-	-	-	-	-	-	-	-	-	-	-	-	-	-	-	-	-	-	-	-	-
model.g14571.t1	XP_018275726.1	XP_018275726.1 ALG3-domain-containing protein [Cutaneotrichosporon oleaginosus]	P0CN92	sp|P0CN92|ALG3_CRYNJ Dol-P-Man:Man(5)GlcNAc(2)-PP-Dol alpha-1,3-mannosyltransferase OS=Cryptococcus neoformans var. neoformans serotype D (strain JEC21 / ATCC MYA-565) GN=ALG3 PE=3 SV=1	K03845	ALG3	alpha-1,3-mannosyltransferase	EC:2.4.1.258	-	GO:0016758//transferase activity, transferring hexosyl groups	GO:0005783//endoplasmic reticulum;GO:0016021//integral component of membrane	KOG2762	Mannosyltransferase	G	Carbohydrate transport and metabolism	-	-	-	-	-	GT58
model.g14572.t1	-	-	-	-	-	-	-	-	-	-	-	-	-	-	-	-	-	-	-	-	-
model.g14573.t1	-	-	-	-	-	-	-	-	-	-	-	-	-	-	-	-	-	-	-	-	-
model.g14574.t1	-	-	-	-	-	-	-	-	-	-	-	-	-	-	-	-	-	-	-	-	-
model.g14575.t1	-	-	-	-	-	-	-	-	-	-	-	-	-	-	-	-	-	-	-	-	-
model.g14576.t1	XP_018278942.1	XP_018278942.1 hypothetical protein CC85DRAFT_302312 [Cutaneotrichosporon oleaginosus]	-	-	-	-	-	-	-	-	-	-	-	-	-	-	-	-	-	-	-
model.g14577.t1	XP_018278941.1	XP_018278941.1 hypothetical protein CC85DRAFT_302311 [Cutaneotrichosporon oleaginosus]	-	-	-	-	-	-	-	-	-	-	-	-	-	-	-	-	-	-	-
model.g14578.t1	XP_018278940.1	XP_018278940.1 hypothetical protein CC85DRAFT_302310 [Cutaneotrichosporon oleaginosus]	-	-	-	-	-	-	-	-	-	-	-	-	-	-	-	-	-	-	-
model.g14579.t1	XP_018277629.1	XP_018277629.1 protein phosphatase 2A regulatory B subunit [Cutaneotrichosporon oleaginosus]	Q28651	sp|Q28651|2A5G_RABIT Serine/threonine-protein phosphatase 2A 56 kDa regulatory subunit gamma isoform OS=Oryctolagus cuniculus GN=PPP2R5C PE=2 SV=1	K11584	PPP2R5	serine/threonine-protein phosphatase 2A regulatory subunit B'	-	GO:0007165//signal transduction	GO:0019888//protein phosphatase regulator activity	GO:0000159//protein phosphatase type 2A complex	KOG2085	Serine/threonine protein phosphatase 2A, regulatory subunit	T	Signal transduction mechanisms	-	-	-	PHI:2916|W7M5P0|Ppr2|117187|Fusarium verticillioides|Maize ear rot|Monocots|Protein phosphatase 2A regulatory subunit|Gene deletion: full; gene complementation|unaffected pathogenicity	-	-
model.g14580.t1	XP_018277628.1	XP_018277628.1 putative 50s ribosomal protein l19 [Cutaneotrichosporon oleaginosus]	-	-	K02884	RP-L19,MRPL19,rplS	large subunit ribosomal protein L19	-	GO:0006412//translation	GO:0003735//structural constituent of ribosome	GO:0005622//intracellular;GO:0005840//ribosome	-	-	-	-	-	-	-	-	-	-
model.g14581.t1	XP_018277627.1	XP_018277627.1 hypothetical protein CC85DRAFT_329363 [Cutaneotrichosporon oleaginosus]	-	-	-	-	-	-	-	-	-	-	-	-	-	-	-	-	-	-	-
model.g14582.t1	XP_018277626.1	XP_018277626.1 hypothetical protein CC85DRAFT_329362 [Cutaneotrichosporon oleaginosus]	P0CO99	sp|P0CO99|EAF1_CRYNB Chromatin modification-related protein EAF1 OS=Cryptococcus neoformans var. neoformans serotype D (strain B-3501A) GN=EAF1 PE=3 SV=1	-	-	-	-	-	-	-	-	-	-	-	-	-	-	-	-	-
model.g14583.t1	XP_018277625.1	XP_018277625.1 protein-S-isoprenylcysteine O-methyltransferase [Cutaneotrichosporon oleaginosus]	P87014	sp|P87014|MAM4_SCHPO Protein-S-isoprenylcysteine O-methyltransferase OS=Schizosaccharomyces pombe (strain 972 / ATCC 24843) GN=mam4 PE=3 SV=1	K00587	ICMT,STE14	protein-S-isoprenylcysteine O-methyltransferase	EC:2.1.1.100	GO:0006481//C-terminal protein methylation	GO:0004671//protein C-terminal S-isoprenylcysteine carboxyl O-methyltransferase activity	GO:0016021//integral component of membrane	KOG2628	Farnesyl cysteine-carboxyl methyltransferase	O	Posttranslational modification, protein turnover, chaperones	-	-	-	-	-	-
model.g14584.t1	XP_018277624.1	XP_018277624.1 Brix-domain-containing protein [Cutaneotrichosporon oleaginosus]	-	-	-	-	-	-	-	-	-	-	-	-	-	-	-	-	-	-	-
model.g14585.t1	-	-	-	-	-	-	-	-	-	-	-	-	-	-	-	-	-	-	-	-	-
model.g14596.t1	XP_018276747.1	XP_018276747.1 hypothetical protein CC85DRAFT_330045 [Cutaneotrichosporon oleaginosus]	-	-	-	-	-	-	GO:0009966//regulation of signal transduction;GO:0043666//regulation of phosphoprotein phosphatase activity	GO:0004864//protein phosphatase inhibitor activity	-	-	-	-	-	-	-	-	-	-	-
model.g14597.t1	XP_018276746.1	XP_018276746.1 alcohol dehydrogenase GroES-like domain-containing protein [Cutaneotrichosporon oleaginosus]	-	-	-	-	-	-	GO:0055114//oxidation-reduction process	-	-	-	-	-	-	-	-	-	-	-	-
model.g14598.t1	-	-	-	-	-	-	-	-	-	-	-	-	-	-	-	-	-	-	-	-	-
model.g14599.t1	-	-	-	-	-	-	-	-	-	-	-	-	-	-	-	-	-	-	-	-	-
model.g14600.t1	XP_018276738.1	XP_018276738.1 hypothetical protein CC85DRAFT_287658 [Cutaneotrichosporon oleaginosus]	-	-	-	-	-	-	-	-	-	-	-	-	-	-	-	-	-	-	-
model.g14601.t1	XP_018276737.1	XP_018276737.1 ubiquitin-conjugating enzyme [Cutaneotrichosporon oleaginosus]	P0CS17	sp|P0CS17|UBC2_CRYNB Ubiquitin-conjugating enzyme E2 2 OS=Cryptococcus neoformans var. neoformans serotype D (strain B-3501A) GN=UBC2 PE=3 SV=1	K10573	UBE2A,UBC2,RAD6A	ubiquitin-conjugating enzyme E2 A	EC:2.3.2.23	-	-	-	KOG0419	Ubiquitin-protein ligase	O	Posttranslational modification, protein turnover, chaperones	gnl|TC-DB|C8ZEM9	3.A.16.1.2	Ubc7p OS=Saccharomyces cerevisiae (strain Lalvin EC1118 / Prise de mousse) GN=EC1118_1M3_1838g PE=3 SV=1	PHI:6927|G4MVC5|MoRAD6|318829|Magnaporthe oryzae|Rice blast|Monocots|Ubiquitin ligase|Gene deletion: full; gene complementation|reduced virulence	-	-
model.g14602.t1	-	-	-	-	-	-	-	-	-	-	-	-	-	-	-	-	-	-	-	-	-
model.g14603.t1	XP_018280379.1	XP_018280379.1 hypothetical protein CC85DRAFT_284169 [Cutaneotrichosporon oleaginosus]	-	-	-	-	-	-	-	-	-	-	-	-	-	-	-	-	-	-	-
model.g14604.t1	XP_018280380.1	XP_018280380.1 amino acid transporter [Cutaneotrichosporon oleaginosus]	-	-	-	-	-	-	GO:0006810//transport;GO:0055085//transmembrane transport	-	GO:0016020//membrane	-	-	-	-	-	-	-	-	-	-
model.g14605.t1	-	-	-	-	-	-	-	-	-	-	-	-	-	-	-	-	-	-	-	-	-
model.g14606.t1	XP_018280382.1	XP_018280382.1 hypothetical protein CC85DRAFT_40940 [Cutaneotrichosporon oleaginosus]	-	-	-	-	-	-	-	-	-	-	-	-	-	-	-	-	-	-	-
model.g14607.t1	XP_018280383.1	XP_018280383.1 hypothetical protein CC85DRAFT_284173 [Cutaneotrichosporon oleaginosus]	-	-	-	-	-	-	-	-	-	-	-	-	-	-	-	-	-	-	-
model.g3571.t1	-	-	-	-	-	-	-	-	GO:0030001//metal ion transport	GO:0046872//metal ion binding	-	-	-	-	-	-	-	-	-	-	-
model.g3572.t1	XP_018282997.1	XP_018282997.1 thioredoxin reductase [Cutaneotrichosporon oleaginosus]	Q6C7L4	sp|Q6C7L4|TRXB_YARLI Thioredoxin reductase OS=Yarrowia lipolytica (strain CLIB 122 / E 150) GN=TRR1 PE=3 SV=1	K00384	trxB,TRR	thioredoxin reductase (NADPH)	EC:1.8.1.9	GO:0055114//oxidation-reduction process	GO:0016491//oxidoreductase activity	-	KOG0404	Thioredoxin reductase	O	Posttranslational modification, protein turnover, chaperones	-	-	-	PHI:2846|Q5RZ66|TRR1|5207|Cryptococcus neoformans|No data found|Lethal pathogen phenotype|Thioredoxin reductase|Altered gene expression / gene regulation|lethal	Q5AG89_CANAL	-
model.g3573.t1	XP_018282998.1	XP_018282998.1 Mss4-like protein [Cutaneotrichosporon oleaginosus]	-	-	-	-	-	-	GO:0007264//small GTPase mediated signal transduction	GO:0005085//guanyl-nucleotide exchange factor activity	-	-	-	-	-	-	-	-	-	-	-
model.g3574.t1	XP_018283000.1	XP_018283000.1 hypothetical protein CC85DRAFT_298698 [Cutaneotrichosporon oleaginosus]	-	-	-	-	-	-	-	-	-	-	-	-	-	-	-	-	-	-	-
model.g3575.t1	-	-	-	-	-	-	-	-	-	-	-	-	-	-	-	-	-	-	-	-	-
model.g3576.t1	XP_018282999.1	XP_018282999.1 hypothetical protein CC85DRAFT_4391 [Cutaneotrichosporon oleaginosus]	-	-	-	-	-	-	-	-	-	-	-	-	-	-	-	-	-	-	-
model.g3577.t1	XP_018282999.1	XP_018282999.1 hypothetical protein CC85DRAFT_4391 [Cutaneotrichosporon oleaginosus]	-	-	-	-	-	-	-	-	-	-	-	-	-	-	-	-	-	-	-
model.g3578.t1	XP_018282999.1	XP_018282999.1 hypothetical protein CC85DRAFT_4391 [Cutaneotrichosporon oleaginosus]	-	-	-	-	-	-	-	-	-	-	-	-	-	-	-	-	-	-	-
model.g3579.t1	XP_018283000.1	XP_018283000.1 hypothetical protein CC85DRAFT_298698 [Cutaneotrichosporon oleaginosus]	-	-	-	-	-	-	-	-	-	-	-	-	-	-	-	-	-	-	-
model.g3580.t1	XP_018283000.1	XP_018283000.1 hypothetical protein CC85DRAFT_298698 [Cutaneotrichosporon oleaginosus]	-	-	-	-	-	-	-	-	-	-	-	-	-	-	-	-	-	-	-
model.g3581.t1	-	-	-	-	-	-	-	-	-	-	-	-	-	-	-	-	-	-	-	-	-
model.g3582.t1	-	-	-	-	-	-	-	-	-	-	-	-	-	-	-	-	-	-	-	-	-
model.g3583.t1	XP_019001551.1	XP_019001551.1 endoribonuclease [Kwoniella mangroviensis CBS 8507]	O58584	sp|O58584|Y854_PYRHO RutC family protein PH0854 OS=Pyrococcus horikoshii (strain ATCC 700860 / DSM 12428 / JCM 9974 / NBRC 100139 / OT-3) GN=PH0854 PE=1 SV=2	-	-	-	-	-	-	-	KOG2317	Putative translation initiation inhibitor UK114/IBM1	J	Translation, ribosomal structure and biogenesis	-	-	-	-	-	-
model.g3584.t1	-	-	-	-	-	-	-	-	-	-	-	-	-	-	-	-	-	-	-	-	-
model.g3585.t1	XP_018283000.1	XP_018283000.1 hypothetical protein CC85DRAFT_298698 [Cutaneotrichosporon oleaginosus]	-	-	-	-	-	-	-	-	-	-	-	-	-	-	-	-	-	-	-
model.g3586.t1	-	-	-	-	-	-	-	-	-	-	-	-	-	-	-	-	-	-	-	-	-
model.g3587.t1	XP_018283004.1	XP_018283004.1 hypothetical protein CC85DRAFT_324819 [Cutaneotrichosporon oleaginosus]	-	-	-	-	-	-	-	-	-	-	-	-	-	-	-	-	-	-	-
model.g3588.t1	XP_018283005.1	XP_018283005.1 hypothetical protein CC85DRAFT_289789 [Cutaneotrichosporon oleaginosus]	-	-	-	-	-	-	-	-	-	-	-	-	-	-	-	-	-	-	-
model.g3589.t1	XP_018283008.1	XP_018283008.1 Rcd1-domain-containing protein [Cutaneotrichosporon oleaginosus]	Q92368	sp|Q92368|RCD1_SCHPO Cell differentiation protein rcd1 OS=Schizosaccharomyces pombe (strain 972 / ATCC 24843) GN=rcd1 PE=3 SV=1	K12606	RCD1,CNOT9,CAF40	CCR4-NOT transcription complex subunit 9	-	-	-	-	KOG3036	Protein involved in cell differentiation/sexual development	R	General function prediction only	-	-	-	-	-	-
model.g3590.t1	XP_018283009.1	XP_018283009.1 translation initiation factor eIF4e [Cutaneotrichosporon oleaginosus]	-	-	-	-	-	-	GO:0006413//translational initiation	GO:0003723//RNA binding;GO:0003743//translation initiation factor activity	GO:0005737//cytoplasm	-	-	-	-	-	-	-	-	-	-
model.g3591.t1	EKD04946.1	EKD04946.1 LAC2 isoform 1 [Trichosporon asahii var. asahii CBS 8904]	J9VQZ4	sp|J9VQZ4|LAC2_CRYNH Laccase-2 OS=Cryptococcus neoformans var. grubii serotype A (strain H99 / ATCC 208821 / CBS 10515 / FGSC 9487) GN=LAC2 PE=3 SV=2	-	-	-	-	GO:0055114//oxidation-reduction process	GO:0005507//copper ion binding;GO:0016491//oxidoreductase activity	-	-	-	-	-	-	-	-	PHI:397|Q5RLJ7|LAC2|5207|Cryptococcus neoformans|Cryptococcosis|Rodents|Laccase|Gene disruption; gene complementation|unaffected pathogenicity	-	AA1
model.g3592.t1	-	-	-	-	-	-	-	-	-	-	-	-	-	-	-	-	-	-	-	-	-
model.g3593.t1	XP_018283010.1	XP_018283010.1 thiolase [Cutaneotrichosporon oleaginosus]	Q05493	sp|Q05493|THIK_YARLI 3-ketoacyl-CoA thiolase, peroxisomal OS=Yarrowia lipolytica (strain CLIB 122 / E 150) GN=POT1 PE=3 SV=1	K07513	ACAA1	acetyl-CoA acyltransferase 1	EC:2.3.1.16	GO:0008152//metabolic process	GO:0016747//transferase activity, transferring acyl groups other than amino-acyl groups	-	KOG1389	3-oxoacyl CoA thiolase	I	Lipid transport and metabolism	-	-	-	PHI:3688|Q5AJ90|Fox3p|5476|Candida albicans|Disseminated candidiasis|Birds|3-ketoacyl-CoA thiolases|Gene deletion: full|unaffected pathogenicity	-	-
model.g14608.t1	XP_018278710.1	XP_018278710.1 hypothetical protein CC85DRAFT_285804 [Cutaneotrichosporon oleaginosus]	-	-	-	-	-	-	GO:0006281//DNA repair	GO:0004518//nuclease activity	-	-	-	-	-	-	-	-	-	-	-
model.g14609.t1	XP_018277317.1	XP_018277317.1 P-loop containing nucleoside triphosphate hydrolase protein [Cutaneotrichosporon oleaginosus]	P0CQ83	sp|P0CQ83|DBP4_CRYNB ATP-dependent RNA helicase DBP4 OS=Cryptococcus neoformans var. neoformans serotype D (strain B-3501A) GN=DBP4 PE=3 SV=1	-	-	-	-	-	GO:0003676//nucleic acid binding;GO:0005524//ATP binding	-	KOG0343	RNA Helicase	A	RNA processing and modification	-	-	-	-	-	-
model.g14610.t1	XP_018277318.1	XP_018277318.1 hypothetical protein CC85DRAFT_287103 [Cutaneotrichosporon oleaginosus]	-	-	-	-	-	-	-	-	-	-	-	-	-	-	-	-	-	-	-
model.g14611.t1	XP_018277319.1	XP_018277319.1 hypothetical protein CC85DRAFT_287104 [Cutaneotrichosporon oleaginosus]	Q9UQW9	sp|Q9UQW9|DCOR_SCHPO Ornithine decarboxylase OS=Schizosaccharomyces pombe (strain 972 / ATCC 24843) GN=spe1 PE=2 SV=1	K01581	E4.1.1.17,ODC1,speC,speF	ornithine decarboxylase	EC:4.1.1.17	-	GO:0003824//catalytic activity	-	KOG0622	Ornithine decarboxylase	E	Amino acid transport and metabolism	-	-	-	PHI:2228|O14439|odc|5270|Ustilago maydis|Corn smut|Monocots|polyamine oxidase|Gene deletion: full|loss of pathogenicity	-	-
model.g14612.t1	XP_018280733.1	XP_018280733.1 gluconolactonase [Cutaneotrichosporon oleaginosus]	-	-	-	-	-	-	-	-	-	-	-	-	-	-	-	-	-	-	-
model.g14613.t1	XP_018280732.1	XP_018280732.1 putative Gly-X carboxypeptidase [Cutaneotrichosporon oleaginosus]	-	-	-	-	-	-	GO:0008152//metabolic process	GO:0016787//hydrolase activity	-	-	-	-	-	-	-	-	-	-	-
model.g14614.t1	XP_018282547.1	XP_018282547.1 ARM repeat-containing protein [Cutaneotrichosporon oleaginosus]	-	-	-	-	-	-	-	-	-	-	-	-	-	-	-	-	-	-	-
model.g14615.t1	XP_018282546.1	XP_018282546.1 DNA/RNA polymerase [Cutaneotrichosporon oleaginosus]	Q8L6J2	sp|Q8L6J2|RPO2A_TOBAC DNA-directed RNA polymerase 2A (Fragment) OS=Nicotiana tabacum GN=RPOT2-SYL PE=3 SV=1	-	-	-	-	GO:0006351//transcription, DNA-templated	GO:0003677//DNA binding;GO:0003899//DNA-directed RNA polymerase activity	-	-	-	-	-	-	-	-	-	-	-
model.g14616.t1	EKD01392.1	EKD01392.1 hypothetical protein A1Q2_04314 [Trichosporon asahii var. asahii CBS 8904]	-	-	-	-	-	-	-	-	-	-	-	-	-	-	-	-	-	-	-
model.g14617.t1	XP_018277803.1	XP_018277803.1 hypothetical protein CC85DRAFT_303387 [Cutaneotrichosporon oleaginosus]	-	-	-	-	-	-	-	GO:0016788//hydrolase activity, acting on ester bonds	-	-	-	-	-	-	-	-	-	-	-
model.g14618.t1	XP_018277804.1	XP_018277804.1 Thioesterase/thiol ester dehydrase-isomerase [Cutaneotrichosporon oleaginosus]	-	-	-	-	-	-	-	-	-	-	-	-	-	-	-	-	-	-	-
model.g14619.t1	XP_018277805.1	XP_018277805.1 hypothetical protein CC85DRAFT_303389 [Cutaneotrichosporon oleaginosus]	-	-	-	-	-	-	-	-	-	-	-	-	-	-	-	-	-	-	-
model.g14620.t1	XP_018277808.1	XP_018277808.1 UDP-Glycosyltransferase/glycogen phosphorylase [Cutaneotrichosporon oleaginosus]	Q9M8Z7	sp|Q9M8Z7|U80A2_ARATH Sterol 3-beta-glucosyltransferase UGT80A2 OS=Arabidopsis thaliana GN=UGT80A2 PE=1 SV=1	K19704	PTC1	protein phosphatase PTC1	EC:3.1.3.16	GO:0005975//carbohydrate metabolic process;GO:0008152//metabolic process;GO:0030259//lipid glycosylation	GO:0003824//catalytic activity;GO:0016758//transferase activity, transferring hexosyl groups	-	KOG1192	UDP-glucuronosyl and UDP-glucosyl transferase	GC	Carbohydrate transport and metabolism;Energy production and conversion	-	-	-	PHI:243|O93841|CHIP6|474922|Colletotrichum gloeosporioides|Anthracnose|Flowering plants|Sterol glycosyl transferase|Gene deletion|reduced virulence	Q5APH9_CANAL	GT1
model.g14621.t1	XP_018282216.1	XP_018282216.1 putative calcium-transporting ATPase 3 [Cutaneotrichosporon oleaginosus]	-	-	-	-	-	-	-	-	-	-	-	-	-	-	-	-	-	-	-
model.g14622.t1	-	-	-	-	-	-	-	-	-	-	-	-	-	-	-	-	-	-	-	-	-
model.g14623.t1	-	-	-	-	-	-	-	-	-	-	-	-	-	-	-	-	-	-	-	-	-
model.g14624.t1	-	-	-	-	-	-	-	-	-	-	-	-	-	-	-	-	-	-	-	-	-
model.g14625.t1	-	-	-	-	-	-	-	-	-	-	-	-	-	-	-	-	-	-	-	-	-
model.g14626.t1	XP_018282212.1	XP_018282212.1 aromatic compound dioxygenase [Cutaneotrichosporon oleaginosus]	-	-	K03381	catA	catechol 1,2-dioxygenase	EC:1.13.11.1	GO:0006725//cellular aromatic compound metabolic process;GO:0055114//oxidation-reduction process	GO:0003824//catalytic activity;GO:0008199//ferric iron binding	-	-	-	-	-	-	-	-	-	-	-
model.g14631.t1	-	-	-	-	-	-	-	-	-	-	-	-	-	-	-	-	-	-	-	-	-
model.g14632.t1	XP_018279914.1	XP_018279914.1 hypothetical protein CC85DRAFT_284567 [Cutaneotrichosporon oleaginosus]	-	-	-	-	-	-	-	-	-	-	-	-	-	-	-	-	-	-	-
model.g14633.t1	XP_018277608.1	XP_018277608.1 hypothetical protein CC85DRAFT_329346 [Cutaneotrichosporon oleaginosus]	-	-	-	-	-	-	-	-	-	-	-	-	-	-	-	-	-	-	-
model.g14634.t1	-	-	-	-	-	-	-	-	-	-	-	-	-	-	-	-	-	-	-	-	-
model.g14635.t1	-	-	-	-	-	-	-	-	-	-	-	-	-	-	-	-	-	-	-	-	-
model.g14636.t1	-	-	-	-	-	-	-	-	GO:0006807//nitrogen compound metabolic process	GO:0004356//glutamate-ammonia ligase activity	-	KOG0683	Glutamine synthetase	E	Amino acid transport and metabolism	-	-	-	-	-	-
model.g14637.t1	XP_014184440.1	XP_014184440.1 hypothetical protein A1Q1_00124 [Trichosporon asahii var. asahii CBS 2479]	-	-	-	-	-	-	-	-	-	-	-	-	-	-	-	-	-	-	-
model.g14638.t1	XP_018276926.1	XP_018276926.1 Prefoldin, subunit 4 [Cutaneotrichosporon oleaginosus]	-	-	-	-	-	-	GO:0006457//protein folding	GO:0051082//unfolded protein binding	GO:0016272//prefoldin complex	KOG1760	Molecular chaperone Prefoldin, subunit 4	O	Posttranslational modification, protein turnover, chaperones	-	-	-	-	-	-
model.g14639.t1	XP_018276937.1	XP_018276937.1 putative histidinol-phosphate transaminase [Cutaneotrichosporon oleaginosus]	P36605	sp|P36605|HIS8_SCHPO Histidinol-phosphate aminotransferase OS=Schizosaccharomyces pombe (strain 972 / ATCC 24843) GN=his3 PE=3 SV=1	K00817	hisC	histidinol-phosphate aminotransferase	EC:2.6.1.9	GO:0009058//biosynthetic process	GO:0030170//pyridoxal phosphate binding	-	KOG0633	Histidinol phosphate aminotransferase	E	Amino acid transport and metabolism	-	-	-	-	-	-
model.g14640.t1	XP_018276936.1	XP_018276936.1 hypothetical protein CC85DRAFT_329854 [Cutaneotrichosporon oleaginosus]	Q9Y811	sp|Q9Y811|YONI_SCHPO Uncharacterized peptide chain release factor-like protein C1105.18c, mitochondrial OS=Schizosaccharomyces pombe (strain 972 / ATCC 24843) GN=SPBC1105.18c PE=3 SV=2	-	-	-	-	GO:0006415//translational termination	GO:0003747//translation release factor activity	-	-	-	-	-	-	-	-	-	-	-
model.g14641.t1	XP_018276935.1	XP_018276935.1 PIN domain-like protein [Cutaneotrichosporon oleaginosus]	-	-	-	-	-	-	GO:0006281//DNA repair	GO:0004518//nuclease activity	-	-	-	-	-	-	-	-	-	-	-
model.g14642.t1	XP_018276934.1	XP_018276934.1 RNA polymerase I associated factor, A49-like protein [Cutaneotrichosporon oleaginosus]	-	-	K03005	RPA49,POLR1E	DNA-directed RNA polymerase I subunit RPA49	-	GO:0006351//transcription, DNA-templated	GO:0003677//DNA binding;GO:0003899//DNA-directed RNA polymerase activity	GO:0005634//nucleus	-	-	-	-	-	-	-	-	-	-
model.g14643.t1	XP_018276933.1	XP_018276933.1 hypothetical protein CC85DRAFT_287418 [Cutaneotrichosporon oleaginosus]	-	-	-	-	-	-	-	-	-	-	-	-	-	-	-	-	-	-	-
model.g14644.t1	XP_018276932.1	XP_018276932.1 NAD(P)-binding protein [Cutaneotrichosporon oleaginosus]	Q05016	sp|Q05016|YM71_YEAST NADP-dependent 3-hydroxy acid dehydrogenase OS=Saccharomyces cerevisiae (strain ATCC 204508 / S288c) GN=YMR226C PE=1 SV=1	K16066	ydfG	3-hydroxy acid dehydrogenase / malonic semialdehyde reductase	EC:1.1.1.381 1.1.1.-	-	-	-	KOG1205	Predicted dehydrogenase	Q	Secondary metabolites biosynthesis, transport and catabolism	-	-	-	-	-	-
model.g14645.t1	KIR89468.1	KIR89468.1 neutral amino acid transporter [Cryptococcus gattii VGIV IND107]	-	-	-	-	-	-	-	-	-	-	-	-	-	-	-	-	-	-	-
model.g14646.t1	XP_018282320.1	XP_018282320.1 hypothetical protein CC85DRAFT_86430 [Cutaneotrichosporon oleaginosus]	-	-	-	-	-	-	-	-	-	-	-	-	-	-	-	-	-	-	-
model.g14647.t1	XP_018282322.1	XP_018282322.1 hypothetical protein CC85DRAFT_281984 [Cutaneotrichosporon oleaginosus]	-	-	-	-	-	-	-	-	-	-	-	-	-	-	-	-	-	-	-
model.g14648.t1	XP_018281479.1	XP_018281479.1 DUF1000-domain-containing protein [Cutaneotrichosporon oleaginosus]	P29449	sp|P29449|TRXH1_TOBAC Thioredoxin H-type 1 OS=Nicotiana tabacum PE=2 SV=1	-	-	-	-	GO:0045454//cell redox homeostasis	-	-	KOG0907	Thioredoxin	O	Posttranslational modification, protein turnover, chaperones	-	-	-	-	-	-
model.g14649.t1	XP_018281478.1	XP_018281478.1 hypothetical protein CC85DRAFT_241501 [Cutaneotrichosporon oleaginosus]	-	-	-	-	-	-	-	-	-	-	-	-	-	-	-	-	-	-	-
model.g14650.t1	-	-	-	-	-	-	-	-	-	-	-	-	-	-	-	-	-	-	-	-	-
model.g14651.t1	-	-	-	-	-	-	-	-	-	-	-	-	-	-	-	-	-	-	-	-	-
model.g14652.t1	-	-	-	-	-	-	-	-	-	-	-	-	-	-	-	-	-	-	-	-	-
model.g14653.t1	-	-	-	-	-	-	-	-	-	-	-	-	-	-	-	-	-	-	-	-	-
model.g14654.t1	-	-	-	-	-	-	-	-	-	-	-	-	-	-	-	-	-	-	-	-	-
model.g14655.t1	XP_018281473.1	XP_018281473.1 general substrate transporter [Cutaneotrichosporon oleaginosus]	-	-	-	-	-	-	GO:0055085//transmembrane transport	GO:0022857//transmembrane transporter activity	GO:0016021//integral component of membrane	-	-	-	-	-	-	-	-	-	-
model.g14656.t1	XP_018281474.1	XP_018281474.1 hypothetical protein CC85DRAFT_282899 [Cutaneotrichosporon oleaginosus]	-	-	-	-	-	-	-	-	-	-	-	-	-	-	-	-	-	-	-
model.g14657.t1	XP_018280695.1	XP_018280695.1 hypothetical protein CC85DRAFT_283722 [Cutaneotrichosporon oleaginosus]	Q12381	sp|Q12381|PRP1_SCHPO Pre-mRNA-splicing factor prp1 OS=Schizosaccharomyces pombe (strain 972 / ATCC 24843) GN=prp1 PE=1 SV=1	K12855	PRPF6,PRP6	pre-mRNA-processing factor 6	-	GO:0000398//mRNA splicing, via spliceosome	-	GO:0005634//nucleus	KOG0495	HAT repeat protein	A	RNA processing and modification	-	-	-	-	-	-
model.g14658.t1	XP_018280696.1	XP_018280696.1 nucleotide binding protein [Cutaneotrichosporon oleaginosus]	P0CO90	sp|P0CO90|CFD1_CRYNJ Cytosolic Fe-S cluster assembly factor CFD1 OS=Cryptococcus neoformans var. neoformans serotype D (strain JEC21 / ATCC MYA-565) GN=CFD1 PE=3 SV=1	-	-	-	-	-	-	-	KOG3022	Predicted ATPase, nucleotide-binding	D	Cell cycle control, cell division, chromosome partitioning	-	-	-	-	-	-
model.g14659.t1	XP_018280697.1	XP_018280697.1 S-adenosylmethionine decarboxylase [Cutaneotrichosporon oleaginosus]	-	-	K01611	speD,AMD1	S-adenosylmethionine decarboxylase	EC:4.1.1.50	GO:0006597//spermine biosynthetic process;GO:0008295//spermidine biosynthetic process	GO:0004014//adenosylmethionine decarboxylase activity	-	KOG0788	S-adenosylmethionine decarboxylase	T	Signal transduction mechanisms	-	-	-	-	-	-
model.g14660.t1	XP_018280698.1	XP_018280698.1 P-loop containing nucleoside triphosphate hydrolase protein [Cutaneotrichosporon oleaginosus]	-	-	K05681	ABCG2,CD338	ATP-binding cassette,subfamily G (WHITE),member 2	-	-	-	GO:0016020//membrane	-	-	-	-	-	-	-	-	-	-
model.g14661.t1	XP_018280699.1	XP_018280699.1 hypothetical protein CC85DRAFT_283726 [Cutaneotrichosporon oleaginosus]	-	-	-	-	-	-	-	-	-	-	-	-	-	-	-	-	-	-	-
model.g3594.t1	XP_018277984.1	XP_018277984.1 hypothetical protein CC85DRAFT_292619 [Cutaneotrichosporon oleaginosus]	-	-	-	-	-	-	-	-	-	-	-	-	-	-	-	-	-	-	-
model.g3595.t1	XP_007006884.1	XP_007006884.1 hypothetical protein TREMEDRAFT_64668 [Tremella mesenterica DSM 1558]	Q6C3E5	sp|Q6C3E5|LKHA4_YARLI Leukotriene A-4 hydrolase homolog OS=Yarrowia lipolytica (strain CLIB 122 / E 150) GN=YALI0F00396g PE=3 SV=1	K01254	LTA4H	leukotriene-A4 hydrolase	EC:3.3.2.6	-	GO:0008237//metallopeptidase activity;GO:0008270//zinc ion binding	-	KOG1047	Bifunctional leukotriene A4 hydrolase/aminopeptidase LTA4H	IOVE	Lipid transport and metabolism;Posttranslational modification, protein turnover, chaperones;Defense mechanisms;IOVE	-	-	-	-	-	-
model.g3596.t1	XP_018277986.1	XP_018277986.1 flavo protein, partial [Cutaneotrichosporon oleaginosus]	P94063	sp|P94063|HAL3B_ARATH Probable phosphopantothenoylcysteine decarboxylase OS=Arabidopsis thaliana GN=HAL3B PE=2 SV=2	K01598	PPCDC,coaC	phosphopantothenoylcysteine decarboxylase	EC:4.1.1.36	-	GO:0003824//catalytic activity	-	KOG0672	Halotolerance protein HAL3 (contains flavoprotein domain)	PD	Inorganic ion transport and metabolism;Cell cycle control, cell division, chromosome partitioning	-	-	-	-	-	-
model.g3597.t1	XP_018277987.1	XP_018277987.1 UPF0016-domain-containing protein [Cutaneotrichosporon oleaginosus]	P38301	sp|P38301|GDT1_YEAST GCR1-dependent translation factor 1 OS=Saccharomyces cerevisiae (strain ATCC 204508 / S288c) GN=GDT1 PE=1 SV=1	-	-	-	-	-	-	-	KOG2881	Predicted membrane protein	S	Function unknown	gnl|TC-DB|P38301	2.A.106.2.3	GCR1-dependent translation factor 1 OS=Saccharomyces cerevisiae (strain ATCC 204508 / S288c) GN=GDT1 PE=1 SV=1	-	-	-
model.g3598.t1	XP_018277988.1	XP_018277988.1 ArfGap-domain-containing protein [Cutaneotrichosporon oleaginosus]	Q0WQQ1	sp|Q0WQQ1|AGD15_ARATH Probable ADP-ribosylation factor GTPase-activating protein AGD15 OS=Arabidopsis thaliana GN=AGD15 PE=2 SV=1	K12486	SMAP	stromal membrane-associated protein	-	-	GO:0005096//GTPase activator activity	-	KOG0703	Predicted GTPase-activating protein	T	Signal transduction mechanisms	-	-	-	-	-	-
model.g3599.t1	XP_018277978.1	XP_018277978.1 hypothetical protein CC85DRAFT_312724 [Cutaneotrichosporon oleaginosus]	-	-	-	-	-	-	-	-	-	-	-	-	-	-	-	-	-	-	-
model.g3600.t1	XP_018277977.1	XP_018277977.1 hypothetical protein CC85DRAFT_286396 [Cutaneotrichosporon oleaginosus]	Q9HDG2	sp|Q9HDG2|NCPR_PHACH NADPH--cytochrome P450 reductase OS=Phanerochaete chrysosporium GN=CPR PE=2 SV=1	-	-	-	-	GO:0055114//oxidation-reduction process	GO:0010181//FMN binding;GO:0016491//oxidoreductase activity	-	-	-	-	-	-	-	-	-	-	-
model.g3601.t1	XP_018277976.1	XP_018277976.1 putative ribosomal large subunit biogenesis-related protein [Cutaneotrichosporon oleaginosus]	P0CP25	sp|P0CP25|NOP16_CRYNB Nucleolar protein 16 OS=Cryptococcus neoformans var. neoformans serotype D (strain B-3501A) GN=NOP16 PE=3 SV=1	-	-	-	-	-	-	-	-	-	-	-	-	-	-	-	-	-
model.g3602.t1	XP_018277975.1	XP_018277975.1 ribosomal protein L5 [Cutaneotrichosporon oleaginosus]	-	-	K02931	RP-L5,MRPL5,rplE	large subunit ribosomal protein L5	-	-	-	-	-	-	-	-	-	-	-	-	-	-
model.g3603.t1	XP_018277974.1	XP_018277974.1 hypothetical protein CC85DRAFT_261903 [Cutaneotrichosporon oleaginosus]	-	-	-	-	-	-	-	-	-	-	-	-	-	-	-	-	-	-	-
model.g3604.t1	XP_018277608.1	XP_018277608.1 hypothetical protein CC85DRAFT_329346 [Cutaneotrichosporon oleaginosus]	-	-	-	-	-	-	-	-	-	-	-	-	-	-	-	-	-	-	-
model.g3605.t1	XP_018279914.1	XP_018279914.1 hypothetical protein CC85DRAFT_284567 [Cutaneotrichosporon oleaginosus]	-	-	-	-	-	-	-	-	-	-	-	-	-	-	-	-	-	-	-
model.g3606.t1	-	-	-	-	-	-	-	-	-	-	-	-	-	-	-	-	-	-	-	-	-
model.g3607.t1	-	-	-	-	-	-	-	-	-	-	-	-	-	-	-	-	-	-	-	-	-
model.g3608.t1	-	-	-	-	-	-	-	-	-	-	-	-	-	-	-	-	-	-	-	-	-
model.g3609.t1	XP_018277610.1	XP_018277610.1 hypothetical protein CC85DRAFT_303558 [Cutaneotrichosporon oleaginosus]	-	-	K01456	E3.5.1.52,NGLY1,PNG1	peptide-N4-(N-acetyl-beta-glucosaminyl)asparagine amidase	EC:3.5.1.52	-	-	-	-	-	-	-	-	-	-	-	-	-
model.g3610.t1	XP_018277613.1	XP_018277613.1 pseudouridine synthase [Cutaneotrichosporon oleaginosus]	A6KZJ9	sp|A6KZJ9|TRUB_BACV8 tRNA pseudouridine synthase B OS=Bacteroides vulgatus (strain ATCC 8482 / DSM 1447 / JCM 5826 / NBRC 14291 / NCTC 11154) GN=truB PE=3 SV=1	-	-	-	-	GO:0006396//RNA processing	-	-	KOG2529	Pseudouridine synthase	J	Translation, ribosomal structure and biogenesis	-	-	-	-	-	-
model.g3611.t1	XP_018277612.1	XP_018277612.1 hypothetical protein CC85DRAFT_286806 [Cutaneotrichosporon oleaginosus]	-	-	K02911	RP-L32,MRPL32,rpmF	large subunit ribosomal protein L32	-	GO:0006412//translation	GO:0003735//structural constituent of ribosome	GO:0015934//large ribosomal subunit	-	-	-	-	-	-	-	-	-	-
model.g3612.t1	XP_018277611.1	XP_018277611.1 hypothetical protein CC85DRAFT_329348 [Cutaneotrichosporon oleaginosus]	-	-	-	-	-	-	-	-	-	-	-	-	-	-	-	-	-	-	-
model.g3613.t1	XP_018277614.1	XP_018277614.1 hypothetical protein CC85DRAFT_329351 [Cutaneotrichosporon oleaginosus]	-	-	-	-	-	-	-	-	-	-	-	-	-	-	-	-	-	-	-
model.g3614.t1	XP_018277615.1	XP_018277615.1 putative cysteine synthase [Cutaneotrichosporon oleaginosus]	Q7SHQ1	sp|Q7SHQ1|CYSKL_NEUCR Cysteine synthase 2 OS=Neurospora crassa (strain ATCC 24698 / 74-OR23-1A / CBS 708.71 / DSM 1257 / FGSC 987) GN=cys-12 PE=3 SV=1	K01738	cysK	cysteine synthase	EC:2.5.1.47	-	-	-	KOG1481	Cysteine synthase	E	Amino acid transport and metabolism	-	-	-	-	-	-
model.g3615.t1	XP_018277616.1	XP_018277616.1 hypothetical protein CC85DRAFT_286811 [Cutaneotrichosporon oleaginosus]	-	-	-	-	-	-	-	-	-	-	-	-	-	-	-	-	-	-	-
model.g14662.t1	XP_018282876.1	XP_018282876.1 hypothetical protein CC85DRAFT_267536 [Cutaneotrichosporon oleaginosus]	Q9LUQ5	sp|Q9LUQ5|UBC25_ARATH Probable ubiquitin-conjugating enzyme E2 25 OS=Arabidopsis thaliana GN=UBC25 PE=2 SV=1	K10581	UBE2O	ubiquitin-conjugating enzyme E2 O	EC:2.3.2.24	-	-	-	KOG0895	Ubiquitin-conjugating enzyme	O	Posttranslational modification, protein turnover, chaperones	-	-	-	-	-	-
model.g14663.t1	XP_018282875.1	XP_018282875.1 acid protease [Cutaneotrichosporon oleaginosus]	-	-	-	-	-	-	-	-	-	-	-	-	-	-	-	-	-	-	-
model.g14664.t1	XP_018282874.1	XP_018282874.1 hypothetical protein CC85DRAFT_281476, partial [Cutaneotrichosporon oleaginosus]	-	-	-	-	-	-	-	-	-	-	-	-	-	-	-	-	-	-	-
model.g14665.t1	XP_018282873.1	XP_018282873.1 MFS general substrate transporter [Cutaneotrichosporon oleaginosus]	-	-	-	-	-	-	GO:0055085//transmembrane transport	-	GO:0016021//integral component of membrane	-	-	-	-	-	-	-	-	-	-
model.g14666.t1	XP_018279722.1	XP_018279722.1 MFS transporter [Cutaneotrichosporon oleaginosus]	-	-	-	-	-	-	GO:0055085//transmembrane transport	-	GO:0016021//integral component of membrane	-	-	-	-	-	-	-	-	-	-
model.g14678.t1	XP_018282937.1	XP_018282937.1 putative cytoplasmic heavy chain dynein [Cutaneotrichosporon oleaginosus]	Q14204	sp|Q14204|DYHC1_HUMAN Cytoplasmic dynein 1 heavy chain 1 OS=Homo sapiens GN=DYNC1H1 PE=1 SV=5	K10413	DYNC1H	dynein cytoplasmic 1 heavy chain	-	GO:0007018//microtubule-based movement	GO:0003777//microtubule motor activity	GO:0030286//dynein complex	KOG3595	Dyneins, heavy chain	Z	Cytoskeleton	-	-	-	-	-	-
model.g14679.t1	XP_018279913.1	XP_018279913.1 amino acid transporter [Cutaneotrichosporon oleaginosus]	-	-	-	-	-	-	GO:0003333//amino acid transmembrane transport	GO:0015171//amino acid transmembrane transporter activity	GO:0016020//membrane	-	-	-	-	-	-	-	-	-	-
model.g14680.t1	XP_018279912.1	XP_018279912.1 HlyIII-domain-containing protein [Cutaneotrichosporon oleaginosus]	-	-	-	-	-	-	-	-	GO:0016021//integral component of membrane	-	-	-	-	-	-	-	-	-	-
model.g14681.t1	XP_018279911.1	XP_018279911.1 ARM repeat-containing protein [Cutaneotrichosporon oleaginosus]	-	-	-	-	-	-	-	GO:0005515//protein binding	-	-	-	-	-	-	-	-	-	-	-
model.g14682.t1	XP_018279910.1	XP_018279910.1 hypothetical protein CC85DRAFT_258655 [Cutaneotrichosporon oleaginosus]	Q9UTA3	sp|Q9UTA3|YL8H_SCHPO Probable intramembrane protease C25B8.17 OS=Schizosaccharomyces pombe (strain 972 / ATCC 24843) GN=SPAC25B8.17 PE=3 SV=1	-	-	-	-	-	GO:0004190//aspartic-type endopeptidase activity	GO:0016021//integral component of membrane	KOG2443	Uncharacterized conserved protein	S	Function unknown	-	-	-	-	-	-
model.g14683.t1	XP_018279909.1	XP_018279909.1 hypothetical protein CC85DRAFT_284563 [Cutaneotrichosporon oleaginosus]	-	-	-	-	-	-	-	-	-	-	-	-	-	-	-	-	-	-	-
model.g14684.t1	XP_018279908.1	XP_018279908.1 hypothetical protein CC85DRAFT_284562 [Cutaneotrichosporon oleaginosus]	-	-	-	-	-	-	-	-	-	-	-	-	-	-	-	-	-	-	-
model.g14685.t1	XP_018279907.1	XP_018279907.1 Creatinase/aminopeptidase [Cutaneotrichosporon oleaginosus]	-	-	-	-	-	-	-	GO:0016787//hydrolase activity	-	-	-	-	-	-	-	-	-	-	-
model.g14686.t1	-	-	-	-	-	-	-	-	-	-	-	-	-	-	-	-	-	-	-	-	-
model.g14687.t1	-	-	-	-	-	-	-	-	-	-	-	-	-	-	-	-	-	-	-	-	-
model.g14688.t1	XP_018277832.1	XP_018277832.1 NAD(P)-binding protein [Cutaneotrichosporon oleaginosus]	-	-	-	-	-	-	GO:0055114//oxidation-reduction process	-	-	-	-	-	-	-	-	-	-	-	-
model.g14689.t1	XP_001906498.1	XP_001906498.1 hypothetical protein [Podospora anserina S mat+]	-	-	-	-	-	-	GO:0006351//transcription, DNA-templated;GO:0006355//regulation of transcription, DNA-templated	GO:0000981//RNA polymerase II transcription factor activity, sequence-specific DNA binding;GO:0003677//DNA binding;GO:0008270//zinc ion binding	GO:0005634//nucleus	-	-	-	-	-	-	-	-	-	-
model.g14690.t1	XP_003347354.1	XP_003347354.1 hypothetical protein SMAC_07210 [Sordaria macrospora k-hell]	-	-	-	-	-	-	-	GO:0016787//hydrolase activity	-	-	-	-	-	-	-	-	-	-	-
model.g14691.t1	XP_003347353.1	XP_003347353.1 hypothetical protein SMAC_07209 [Sordaria macrospora k-hell]	P38230	sp|P38230|QOR_YEAST Probable quinone oxidoreductase OS=Saccharomyces cerevisiae (strain ATCC 204508 / S288c) GN=ZTA1 PE=1 SV=1	-	-	-	-	GO:0055114//oxidation-reduction process	-	-	KOG1197	Predicted quinone oxidoreductase	CR	Energy production and conversion;General function prediction only	-	-	-	-	-	-
model.g14692.t1	XP_003347352.1	XP_003347352.1 hypothetical protein SMAC_07208 [Sordaria macrospora k-hell]	O28058	sp|O28058|Y2225_ARCFU Uncharacterized protein AF_2225 OS=Archaeoglobus fulgidus (strain ATCC 49558 / VC-16 / DSM 4304 / JCM 9628 / NBRC 100126) GN=AF_2225 PE=3 SV=1	-	-	-	-	GO:0008152//metabolic process	GO:0003824//catalytic activity	-	KOG1535	Predicted fumarylacetoacetate hydralase	R	General function prediction only	-	-	-	-	-	-
model.g14693.t1	XP_003347351.1	XP_003347351.1 hypothetical protein SMAC_07207 [Sordaria macrospora k-hell]	-	-	-	-	-	-	GO:0008152//metabolic process	GO:0016846//carbon-sulfur lyase activity	-	-	-	-	-	-	-	-	-	-	-
model.g14694.t1	XP_001906492.1	XP_001906492.1 hypothetical protein [Podospora anserina S mat+]	-	-	K00450	E1.13.11.4	gentisate 1,2-dioxygenase	EC:1.13.11.4	-	-	-	-	-	-	-	-	-	-	-	-	-
model.g14701.t1	-	-	-	-	-	-	-	-	-	-	-	-	-	-	-	-	-	-	-	-	-
model.g14702.t1	-	-	-	-	-	-	-	-	-	-	-	-	-	-	-	-	-	-	-	-	-
model.g14703.t1	XP_018274895.1	XP_018274895.1 hypothetical protein CC85DRAFT_305995 [Cutaneotrichosporon oleaginosus]	-	-	-	-	-	-	-	-	-	-	-	-	-	-	-	-	-	-	-
model.g14704.t1	-	-	-	-	-	-	-	-	-	-	-	-	-	-	-	-	-	-	-	-	-
model.g14705.t1	XP_018274896.1	XP_018274896.1 hypothetical protein CC85DRAFT_253067 [Cutaneotrichosporon oleaginosus]	P0CS21	sp|P0CS21|U390_CRYNB UPF0390 protein CNBD1430 OS=Cryptococcus neoformans var. neoformans serotype D (strain B-3501A) GN=CNBD1430 PE=3 SV=1	-	-	-	-	-	-	-	-	-	-	-	-	-	-	-	-	-
model.g14706.t1	XP_018274897.1	XP_018274897.1 DUF431-domain-containing protein [Cutaneotrichosporon oleaginosus]	Q12314	sp|Q12314|SFM1_YEAST Protein arginine N-methyltransferase SFM1 OS=Saccharomyces cerevisiae (strain ATCC 204508 / S288c) GN=SFM1 PE=1 SV=1	-	-	-	-	-	GO:0008168//methyltransferase activity	-	-	-	-	-	-	-	-	-	-	-
model.g14707.t1	XP_018274898.1	XP_018274898.1 hypothetical protein CC85DRAFT_253068 [Cutaneotrichosporon oleaginosus]	-	-	-	-	-	-	-	-	-	-	-	-	-	-	-	-	-	-	-
model.g14708.t1	XP_018274899.1	XP_018274899.1 hypothetical protein CC85DRAFT_281216 [Cutaneotrichosporon oleaginosus]	-	-	K09523	DNAJC3	DnaJ homolog subfamily C member 3	-	-	-	-	KOG0713	Molecular chaperone (DnaJ superfamily)	O	Posttranslational modification, protein turnover, chaperones	-	-	-	-	-	-
model.g14714.t1	-	-	-	-	-	-	-	-	GO:0003333//amino acid transmembrane transport	GO:0015171//amino acid transmembrane transporter activity	GO:0016020//membrane	-	-	-	-	-	-	-	-	-	-
model.g14715.t1	XP_018276252.1	XP_018276252.1 cyclin-domain-containing protein [Cutaneotrichosporon oleaginosus]	O42979	sp|O42979|PSL1_SCHPO PHO85 cyclin-like protein psl1 OS=Schizosaccharomyces pombe (strain 972 / ATCC 24843) GN=psl1 PE=3 SV=1	-	-	-	-	GO:0000079//regulation of cyclin-dependent protein serine/threonine kinase activity	GO:0019901//protein kinase binding	-	KOG1674	Cyclin	R	General function prediction only	-	-	-	-	-	-
model.g14716.t1	XP_018277963.1	XP_018277963.1 alpha/beta-hydrolase [Cutaneotrichosporon oleaginosus]	P0CO60	sp|P0CO60|ATG15_CRYNJ Putative lipase ATG15 OS=Cryptococcus neoformans var. neoformans serotype D (strain JEC21 / ATCC MYA-565) GN=ATG15 PE=3 SV=1	K17900	ATG15,AUT5	lipase ATG15	EC:3.1.1.3	GO:0006629//lipid metabolic process	-	-	-	-	-	-	-	-	-	PHI:2081|G4N703|Moatg15|318829|Magnaporthe oryzae|Rice blast|Monocots|no data found|Gene deletion: full|loss of pathogenicity	-	-
model.g14717.t1	XP_018277964.1	XP_018277964.1 ribosomal protein S7 [Cutaneotrichosporon oleaginosus]	-	-	-	-	-	-	-	-	-	-	-	-	-	-	-	-	-	-	-
model.g14718.t1	XP_018277965.1	XP_018277965.1 putative ribosome biogenesis-related protein [Cutaneotrichosporon oleaginosus]	Q9P783	sp|Q9P783|RRB1_SCHPO Ribosome assembly protein rrb1 OS=Schizosaccharomyces pombe (strain 972 / ATCC 24843) GN=rrb1 PE=1 SV=1	-	-	-	-	-	GO:0005515//protein binding	-	KOG0302	Ribosome Assembly protein	R	General function prediction only	-	-	-	-	-	-
model.g14719.t1	XP_018277966.1	XP_018277966.1 hypothetical protein CC85DRAFT_261889 [Cutaneotrichosporon oleaginosus]	O74842	sp|O74842|FFT2_SCHPO ATP-dependent helicase fft2 OS=Schizosaccharomyces pombe (strain 972 / ATCC 24843) GN=fft2 PE=1 SV=1	-	-	-	-	-	GO:0005524//ATP binding	-	KOG0389	SNF2 family DNA-dependent ATPase	B	Chromatin structure and dynamics	-	-	-	-	-	-
model.g3616.t1	XP_018276013.1	XP_018276013.1 hypothetical protein CC85DRAFT_288439, partial [Cutaneotrichosporon oleaginosus]	-	-	-	-	-	-	-	-	-	-	-	-	-	gnl|TC-DB|Q9ZAA7	3.B.1.1.3	GLUTACONYL-COA DECARBOXYLASE GAMMA SUBUNIT (EC 4.1.1.70) - Acidaminococcus fermentans.	-	-	-
model.g3617.t1	XP_018276012.1	XP_018276012.1 hypothetical protein CC85DRAFT_288438 [Cutaneotrichosporon oleaginosus]	-	-	-	-	-	-	-	-	-	-	-	-	-	-	-	-	-	-	-
model.g3618.t1	XP_018276011.1	XP_018276011.1 GroES-like protein [Cutaneotrichosporon oleaginosus]	-	-	-	-	-	-	GO:0055114//oxidation-reduction process	-	-	-	-	-	-	-	-	-	-	-	-
model.g3619.t1	EKD00265.1	EKD00265.1 putative lipase [Trichosporon asahii var. asahii CBS 8904]	-	-	-	-	-	-	GO:0008152//metabolic process	GO:0016787//hydrolase activity	-	-	-	-	-	-	-	-	-	-	-
model.g3620.t1	XP_018276010.1	XP_018276010.1 acyl-CoA N-acyltransferase [Cutaneotrichosporon oleaginosus]	-	-	-	-	-	-	-	GO:0008080//N-acetyltransferase activity	-	-	-	-	-	-	-	-	-	-	-
model.g3621.t1	XP_018276009.1	XP_018276009.1 soluble quino protein glucose dehydrogenase [Cutaneotrichosporon oleaginosus]	-	-	-	-	-	-	-	-	-	-	-	-	-	-	-	-	-	-	AA12
model.g3622.t1	XP_018276008.1	XP_018276008.1 MFS general substrate transporter [Cutaneotrichosporon oleaginosus]	-	-	-	-	-	-	GO:0055085//transmembrane transport	-	GO:0016021//integral component of membrane	-	-	-	-	-	-	-	-	-	-
model.g3623.t1	XP_018276007.1	XP_018276007.1 hypothetical protein CC85DRAFT_288433 [Cutaneotrichosporon oleaginosus]	-	-	-	-	-	-	-	-	-	-	-	-	-	-	-	-	-	-	-
model.g3624.t1	-	-	-	-	-	-	-	-	-	-	-	-	-	-	-	-	-	-	-	-	-
model.g3625.t1	XP_018276142.1	XP_018276142.1 heme peroxidase [Cutaneotrichosporon oleaginosus]	-	-	-	-	-	-	GO:0006979//response to oxidative stress;GO:0055114//oxidation-reduction process	GO:0004601//peroxidase activity;GO:0020037//heme binding	-	-	-	-	-	-	-	-	-	-	-
model.g3626.t1	XP_018276143.1	XP_018276143.1 hypothetical protein CC85DRAFT_330544 [Cutaneotrichosporon oleaginosus]	-	-	-	-	-	-	-	-	-	-	-	-	-	-	-	-	-	-	-
model.g3627.t1	-	-	-	-	-	-	-	-	-	-	-	-	-	-	-	-	-	-	-	-	-
model.g3628.t1	XP_018276146.1	XP_018276146.1 FAD/NAD(P)-binding domain-containing protein [Cutaneotrichosporon oleaginosus]	-	-	-	-	-	-	GO:0055114//oxidation-reduction process	GO:0016491//oxidoreductase activity	-	-	-	-	-	-	-	-	-	-	-
model.g3629.t1	-	-	-	-	-	-	-	-	-	-	-	-	-	-	-	-	-	-	-	-	-
model.g3630.t1	-	-	-	-	-	-	-	-	-	-	-	-	-	-	-	-	-	-	-	-	-
model.g3631.t1	-	-	-	-	-	-	-	-	-	-	-	-	-	-	-	-	-	-	-	-	-
model.g3632.t1	-	-	-	-	-	-	-	-	-	-	-	-	-	-	-	-	-	-	-	-	-
model.g3633.t1	XP_018276896.1	XP_018276896.1 hypothetical protein CC85DRAFT_304184 [Cutaneotrichosporon oleaginosus]	-	-	-	-	-	-	-	-	-	-	-	-	-	-	-	-	-	-	-
model.g3634.t1	-	-	-	-	-	-	-	-	-	-	-	-	-	-	-	-	-	-	-	-	-
model.g3635.t1	-	-	-	-	-	-	-	-	-	-	-	-	-	-	-	-	-	-	-	-	-
model.g3636.t1	-	-	-	-	-	-	-	-	-	-	-	-	-	-	-	-	-	-	-	-	-
model.g3637.t1	-	-	-	-	-	-	-	-	-	-	-	-	-	-	-	-	-	-	-	-	-
model.g3638.t1	-	-	-	-	-	-	-	-	-	-	-	-	-	-	-	-	-	-	-	-	-
model.g14720.t1	XP_018276950.1	XP_018276950.1 hypothetical protein CC85DRAFT_287432 [Cutaneotrichosporon oleaginosus]	-	-	K07765	MBTPS2	S2P endopeptidase	EC:3.4.24.85	GO:0006508//proteolysis	GO:0004222//metalloendopeptidase activity	-	-	-	-	-	-	-	-	-	-	-
model.g14721.t1	XP_018276949.1	XP_018276949.1 hypothetical protein CC85DRAFT_304113 [Cutaneotrichosporon oleaginosus]	-	-	-	-	-	-	-	-	-	-	-	-	-	-	-	-	-	-	-
model.g14722.t1	XP_018276948.1	XP_018276948.1 alpha/beta-hydrolase [Cutaneotrichosporon oleaginosus]	-	-	-	-	-	-	GO:0008152//metabolic process	GO:0016787//hydrolase activity	-	-	-	-	-	-	-	-	-	-	-
model.g14723.t1	-	-	-	-	-	-	-	-	-	-	-	-	-	-	-	-	-	-	-	-	-
model.g14724.t1	XP_018276947.1	XP_018276947.1 NAD(P)-binding protein [Cutaneotrichosporon oleaginosus]	P50842	sp|P50842|KDUD_BACSU 2-dehydro-3-deoxy-D-gluconate 5-dehydrogenase OS=Bacillus subtilis (strain 168) GN=kduD PE=2 SV=1	K00065	kduD	2-dehydro-3-deoxy-D-gluconate 5-dehydrogenase	EC:1.1.1.127	-	-	-	-	-	-	-	-	-	-	-	-	-
model.g14725.t1	XP_567103.1	XP_567103.1 57.7 kda trp-asp repeats containing protein [Cryptococcus neoformans var. neoformans JEC21]	O94365	sp|O94365|UTP15_SCHPO U3 small nucleolar RNA-associated protein 15 OS=Schizosaccharomyces pombe (strain 972 / ATCC 24843) GN=utp15 PE=3 SV=1	K14549	UTP15	U3 small nucleolar RNA-associated protein 15	-	GO:0006364//rRNA processing	-	GO:0005730//nucleolus	KOG0310	Conserved WD40 repeat-containing protein	S	Function unknown	-	-	-	-	-	-
model.g14726.t1	XP_018276945.1	XP_018276945.1 hypothetical protein CC85DRAFT_287428 [Cutaneotrichosporon oleaginosus]	-	-	-	-	-	-	GO:0006950//response to stress	-	GO:0016021//integral component of membrane	-	-	-	-	-	-	-	-	-	-
model.g14727.t1	XP_018276944.1	XP_018276944.1 hypothetical protein CC85DRAFT_308977 [Cutaneotrichosporon oleaginosus]	P0CO67	sp|P0CO67|MDM10_CRYNB Mitochondrial distribution and morphology protein 10 OS=Cryptococcus neoformans var. neoformans serotype D (strain B-3501A) GN=MDM10 PE=3 SV=1	K17774	MDM10	mitochondrial distribution and morphology protein 10	-	GO:0007005//mitochondrion organization	-	GO:0032865//ERMES complex	-	-	-	-	-	-	-	-	-	-
model.g14728.t1	XP_018282948.1	XP_018282948.1 MFS general substrate transporter [Cutaneotrichosporon oleaginosus]	P0CM32	sp|P0CM32|ATG22_CRYNJ Autophagy-related protein 22 OS=Cryptococcus neoformans var. neoformans serotype D (strain JEC21 / ATCC MYA-565) GN=ATG22 PE=3 SV=1	K06902	UMF1	MFS transporter,UMF1 family	-	-	-	-	-	-	-	-	-	-	-	-	-	-
model.g14729.t1	XP_018282949.1	XP_018282949.1 hypothetical protein CC85DRAFT_314683 [Cutaneotrichosporon oleaginosus]	-	-	K06699	PSME4	proteasome activator subunit 4	-	-	-	-	-	-	-	-	-	-	-	-	-	-
model.g14730.t1	-	-	-	-	-	-	-	-	-	-	-	-	-	-	-	-	-	-	-	-	-
model.g14731.t1	XP_018277506.1	XP_018277506.1 hypothetical protein CC85DRAFT_286829 [Cutaneotrichosporon oleaginosus]	-	-	-	-	-	-	GO:0010508//positive regulation of autophagy	-	-	-	-	-	-	-	-	-	-	-	-
model.g14732.t1	XP_018277507.1	XP_018277507.1 hypothetical protein CC85DRAFT_286830, partial [Cutaneotrichosporon oleaginosus]	-	-	-	-	-	-	-	-	-	-	-	-	-	-	-	-	-	-	-
model.g14733.t1	XP_018277508.1	XP_018277508.1 MFS general substrate transporter [Cutaneotrichosporon oleaginosus]	-	-	-	-	-	-	GO:0055085//transmembrane transport	-	GO:0016021//integral component of membrane	-	-	-	-	-	-	-	-	-	-
model.g14734.t1	XP_018277509.1	XP_018277509.1 hypothetical protein CC85DRAFT_262658 [Cutaneotrichosporon oleaginosus]	-	-	-	-	-	-	-	GO:0005515//protein binding	-	-	-	-	-	-	-	-	-	-	-
model.g14735.t1	XP_018277510.1	XP_018277510.1 Diaminopimelate epimerase [Cutaneotrichosporon oleaginosus]	Q6AE05	sp|Q6AE05|DAPF_LEIXX Diaminopimelate epimerase OS=Leifsonia xyli subsp. xyli (strain CTCB07) GN=dapF PE=3 SV=1	-	-	-	-	GO:0009089//lysine biosynthetic process via diaminopimelate	GO:0008837//diaminopimelate epimerase activity	-	-	-	-	-	-	-	-	-	-	-
model.g14736.t1	XP_018277511.1	XP_018277511.1 hypothetical protein CC85DRAFT_286832 [Cutaneotrichosporon oleaginosus]	-	-	-	-	-	-	-	GO:0005515//protein binding	-	-	-	-	-	-	-	-	-	-	-
model.g14737.t1	-	-	-	-	-	-	-	-	-	-	-	-	-	-	-	-	-	-	-	-	-
model.g14738.t1	XP_018278365.1	XP_018278365.1 hypothetical protein CC85DRAFT_286116 [Cutaneotrichosporon oleaginosus]	-	-	-	-	-	-	-	-	-	-	-	-	-	-	-	-	-	-	-
model.g14739.t1	XP_018278364.1	XP_018278364.1 NAD(P)-binding protein [Cutaneotrichosporon oleaginosus]	-	-	-	-	-	-	-	-	-	-	-	-	-	-	-	-	-	-	-
model.g14740.t1	-	-	P27483	sp|P27483|GRP1_ARATH Glycine-rich cell wall structural protein OS=Arabidopsis thaliana GN=At3g17050 PE=3 SV=2	-	-	-	-	-	-	-	KOG3544	Collagens (type IV and type XIII), and related proteins	W	Extracellular structures	-	-	-	-	-	-
model.g14741.t1	XP_018278361.1	XP_018278361.1 hypothetical protein CC85DRAFT_292457 [Cutaneotrichosporon oleaginosus]	-	-	-	-	-	-	-	-	-	-	-	-	-	-	-	-	-	-	-
model.g14742.t1	-	-	-	-	-	-	-	-	-	GO:0003676//nucleic acid binding	-	-	-	-	-	-	-	-	-	-	-
model.g14743.t1	XP_018279572.1	XP_018279572.1 hypothetical protein CC85DRAFT_291707 [Cutaneotrichosporon oleaginosus]	-	-	-	-	-	-	-	-	-	-	-	-	-	-	-	-	-	-	-
model.g14744.t1	XP_018279570.1	XP_018279570.1 hypothetical protein CC85DRAFT_230575, partial [Cutaneotrichosporon oleaginosus]	-	-	-	-	-	-	GO:0006486//protein glycosylation	GO:0008378//galactosyltransferase activity	GO:0016020//membrane	-	-	-	-	-	-	-	-	-	GT31
model.g14745.t1	XP_018279569.1	XP_018279569.1 co-chaperone [Cutaneotrichosporon oleaginosus]	-	-	-	-	-	-	GO:0007021//tubulin complex assembly;GO:0007023//post-chaperonin tubulin folding pathway	GO:0048487//beta-tubulin binding	-	-	-	-	-	-	-	-	-	-	-
model.g14746.t1	XP_018279568.1	XP_018279568.1 hypothetical protein CC85DRAFT_244810 [Cutaneotrichosporon oleaginosus]	-	-	-	-	-	-	-	-	-	-	-	-	-	-	-	-	-	-	-
model.g14747.t1	-	-	-	-	-	-	-	-	-	-	-	-	-	-	-	-	-	-	-	-	-
model.g14748.t1	XP_018281845.1	XP_018281845.1 DEAD-domain-containing protein [Cutaneotrichosporon oleaginosus]	P0CQ77	sp|P0CQ77|DBP2_CRYNB ATP-dependent RNA helicase DBP2-A OS=Cryptococcus neoformans var. neoformans serotype D (strain B-3501A) GN=DBP2 PE=3 SV=1	K12823	DDX5,DBP2	ATP-dependent RNA helicase DDX5/DBP2	EC:3.6.4.13	-	GO:0003676//nucleic acid binding;GO:0005524//ATP binding	-	KOG0331	ATP-dependent RNA helicase	A	RNA processing and modification	-	-	-	-	-	-
model.g14749.t1	XP_018281844.1	XP_018281844.1 hypothetical protein CC85DRAFT_325860 [Cutaneotrichosporon oleaginosus]	-	-	-	-	-	-	-	-	-	-	-	-	-	-	-	-	-	-	-
model.g14750.t1	XP_018281843.1	XP_018281843.1 ARM repeat-containing protein [Cutaneotrichosporon oleaginosus]	-	-	K14327	UPF2,RENT2	regulator of nonsense transcripts 2	-	-	GO:0003723//RNA binding;GO:0005515//protein binding	-	-	-	-	-	-	-	-	-	-	-
model.g14751.t1	-	-	-	-	-	-	-	-	-	-	-	-	-	-	-	-	-	-	-	-	-
model.g14752.t1	XP_018281399.1	XP_018281399.1 putative ATP-binding cassette transporter protein YOR1 [Cutaneotrichosporon oleaginosus]	-	-	-	-	-	-	GO:0006810//transport;GO:0055085//transmembrane transport	GO:0005524//ATP binding;GO:0016887//ATPase activity;GO:0042626//ATPase activity, coupled to transmembrane movement of substances	GO:0016021//integral component of membrane	-	-	-	-	-	-	-	-	-	-
model.g14753.t1	XP_018281400.1	XP_018281400.1 mRNA splicing factor [Cutaneotrichosporon oleaginosus]	-	-	K12871	CCDC12	coiled-coil domain-containing protein 12	-	-	-	-	-	-	-	-	-	-	-	-	-	-
model.g14754.t1	XP_018281401.1	XP_018281401.1 hypothetical protein CC85DRAFT_241647 [Cutaneotrichosporon oleaginosus]	P0CN18	sp|P0CN18|DPH1_CRYNJ 2-(3-amino-3-carboxypropyl)histidine synthase subunit 1 OS=Cryptococcus neoformans var. neoformans serotype D (strain JEC21 / ATCC MYA-565) GN=DPH1 PE=3 SV=1	-	-	-	-	-	-	-	KOG2648	Diphthamide biosynthesis protein	J	Translation, ribosomal structure and biogenesis	-	-	-	-	-	-
model.g14755.t1	XP_018281402.1	XP_018281402.1 hypothetical protein CC85DRAFT_290700 [Cutaneotrichosporon oleaginosus]	-	-	-	-	-	-	-	-	-	-	-	-	-	-	-	-	-	-	-
model.g14756.t1	XP_018281403.1	XP_018281403.1 hypothetical protein CC85DRAFT_283225 [Cutaneotrichosporon oleaginosus]	O74824	sp|O74824|GTR1_SCHPO GTP-binding protein gtr1 OS=Schizosaccharomyces pombe (strain 972 / ATCC 24843) GN=gtr1 PE=3 SV=1	-	-	-	-	-	GO:0005525//GTP binding	-	-	-	-	-	-	-	-	-	-	-
model.g14757.t1	XP_018281404.1	XP_018281404.1 hypothetical protein CC85DRAFT_326183 [Cutaneotrichosporon oleaginosus]	-	-	-	-	-	-	-	-	-	-	-	-	-	gnl|TC-DB|R6MVI4	8.A.58.2.8	Uncharacterized protein OS=Clostridium leptum CAG:27 GN=BN578_01764 PE=4 SV=1	-	-	-
model.g14758.t1	-	-	-	-	-	-	-	-	-	GO:0005525//GTP binding	-	-	-	-	-	-	-	-	-	-	-
model.g14759.t1	XP_007004821.1	XP_007004821.1 hypothetical protein TREMEDRAFT_71613 [Tremella mesenterica DSM 1558]	Q5TKP8	sp|Q5TKP8|LOGL7_ORYSJ Probable cytokinin riboside 5'-monophosphate phosphoribohydrolase LOGL7 OS=Oryza sativa subsp. japonica GN=LOGL7 PE=2 SV=1	-	-	-	-	-	-	-	-	-	-	-	-	-	-	-	-	-
model.g14760.t1	XP_018280123.1	XP_018280123.1 hypothetical protein CC85DRAFT_284340 [Cutaneotrichosporon oleaginosus]	Q09818	sp|Q09818|YAC4_SCHPO Putative general negative regulator of transcription C16C9.04c OS=Schizosaccharomyces pombe (strain 972 / ATCC 24843) GN=SPAC16C9.04c PE=3 SV=1	K10643	CNOT4,NOT4,MOT2	CCR4-NOT transcription complex subunit 4	EC:2.3.2.27	-	-	-	KOG2068	MOT2 transcription factor	K	Transcription	-	-	-	-	-	-
model.g14761.t1	XP_018280122.1	XP_018280122.1 hypothetical protein CC85DRAFT_284339 [Cutaneotrichosporon oleaginosus]	P0CN01	sp|P0CN01|CWC26_CRYNB Pre-mRNA-splicing factor CWC26 OS=Cryptococcus neoformans var. neoformans serotype D (strain B-3501A) GN=CWC26 PE=3 SV=1	-	-	-	-	-	-	-	-	-	-	-	-	-	-	-	-	-
model.g14762.t1	-	-	-	-	-	-	-	-	-	-	-	-	-	-	-	-	-	-	-	-	-
model.g14763.t1	XP_018280121.1	XP_018280121.1 hypothetical protein CC85DRAFT_327175 [Cutaneotrichosporon oleaginosus]	-	-	-	-	-	-	-	-	-	-	-	-	-	-	-	-	-	-	-
model.g14764.t1	XP_018277245.1	XP_018277245.1 hypothetical protein CC85DRAFT_142686 [Cutaneotrichosporon oleaginosus]	-	-	-	-	-	-	-	-	-	-	-	-	-	-	-	-	-	-	-
model.g14765.t1	XP_018277244.1	XP_018277244.1 hypothetical protein CC85DRAFT_142658 [Cutaneotrichosporon oleaginosus]	-	-	-	-	-	-	GO:0006355//regulation of transcription, DNA-templated;GO:0009584//detection of visible light;GO:0018298//protein-chromophore linkage	GO:0005515//protein binding	-	-	-	-	-	-	-	-	-	-	-
model.g14766.t1	-	-	-	-	-	-	-	-	-	-	-	-	-	-	-	-	-	-	-	-	-
model.g14767.t1	XP_018282027.1	XP_018282027.1 putative squalene monooxygenase [Cutaneotrichosporon oleaginosus]	Q8VYH2	sp|Q8VYH2|ERG16_ARATH Squalene epoxidase 3 OS=Arabidopsis thaliana GN=SQE3 PE=1 SV=1	K00511	SQLE,ERG1	squalene monooxygenase	EC:1.14.14.17	GO:0055114//oxidation-reduction process	GO:0004506//squalene monooxygenase activity;GO:0050660//flavin adenine dinucleotide binding	GO:0016021//integral component of membrane	KOG1298	Squalene monooxygenase	I	Lipid transport and metabolism	-	-	-	PHI:830|Q27PP1|ERGA|162425|Aspergillus nidulans|Aspergillosis|No host tests done|Squalene epoxidase|Gene mutation: characterised|chemistry target: resistance to chemical	-	-
model.g14768.t1	XP_018282025.1	XP_018282025.1 AAA-domain-containing protein [Cutaneotrichosporon oleaginosus]	Q9FNP1	sp|Q9FNP1|PEX1_ARATH Peroxisome biogenesis protein 1 OS=Arabidopsis thaliana GN=PEX1 PE=1 SV=2	K13338	PEX1	peroxin-1	-	-	GO:0005524//ATP binding	-	KOG0735	AAA+-type ATPase	O	Posttranslational modification, protein turnover, chaperones	-	-	-	-	-	-
model.g14769.t1	XP_018282024.1	XP_018282024.1 hypothetical protein CC85DRAFT_136756 [Cutaneotrichosporon oleaginosus]	-	-	-	-	-	-	-	-	-	-	-	-	-	-	-	-	-	-	-
model.g14770.t1	XP_018282023.1	XP_018282023.1 spindle pole body interacting protein [Cutaneotrichosporon oleaginosus]	-	-	-	-	-	-	-	-	-	-	-	-	-	-	-	-	-	-	-
model.g14771.t1	XP_018282022.1	XP_018282022.1 ribosomal protein S13 [Cutaneotrichosporon oleaginosus]	P59223	sp|P59223|RS131_ARATH 40S ribosomal protein S13-1 OS=Arabidopsis thaliana GN=RPS13A PE=2 SV=1	K02953	RP-S13e,RPS13	small subunit ribosomal protein S13e	-	GO:0006412//translation	GO:0003735//structural constituent of ribosome	GO:0005622//intracellular;GO:0005840//ribosome	KOG0400	40S ribosomal protein S13	J	Translation, ribosomal structure and biogenesis	-	-	-	-	-	-
model.g14772.t1	-	-	-	-	-	-	-	-	GO:0006412//translation	GO:0003735//structural constituent of ribosome	GO:0005622//intracellular;GO:0005840//ribosome	-	-	-	-	-	-	-	-	-	-
model.g3639.t1	XP_018281782.1	XP_018281782.1 mitochondrial carrier [Cutaneotrichosporon oleaginosus]	Q4V9P0	sp|Q4V9P0|SAMC_DANRE S-adenosylmethionine mitochondrial carrier protein OS=Danio rerio GN=slc25a26 PE=2 SV=1	-	-	-	-	-	-	-	KOG0768	Mitochondrial carrier protein PET8	C	Energy production and conversion	gnl|TC-DB|Q70HW3	2.A.29.18.3	S-adenosylmethionine mitochondrial carrier protein OS=Homo sapiens GN=SLC25A26 PE=2 SV=1	-	-	-
model.g3640.t1	XP_018281783.1	XP_018281783.1 hypothetical protein CC85DRAFT_325806 [Cutaneotrichosporon oleaginosus]	-	-	K03131	TAF6	transcription initiation factor TFIID subunit 6	-	GO:0006352//DNA-templated transcription, initiation;GO:0051090//regulation of sequence-specific DNA binding transcription factor activity	-	GO:0005634//nucleus	-	-	-	-	-	-	-	-	-	-
model.g3641.t1	XP_018281784.1	XP_018281784.1 Lipoyl synthase [Cutaneotrichosporon oleaginosus]	P0CO58	sp|P0CO58|LIPA_CRYNJ Lipoyl synthase, mitochondrial OS=Cryptococcus neoformans var. neoformans serotype D (strain JEC21 / ATCC MYA-565) GN=CNL04340 PE=3 SV=1	K03644	lipA,LIAS,LIP1,LIP5	lipoyl synthase	EC:2.8.1.8	-	GO:0003824//catalytic activity;GO:0051536//iron-sulfur cluster binding	-	KOG2672	Lipoate synthase	H	Coenzyme transport and metabolism	-	-	-	PHI:6492|V5VBJ6|lipA|470|Acinetobacter baumannii|Nosocomial infections|Rodents|Lipase|Gene deletion: full|reduced virulence	-	-
model.g3642.t1	-	-	-	-	-	-	-	-	-	-	-	-	-	-	-	-	-	-	-	-	-
model.g3643.t1	XP_018281786.1	XP_018281786.1 hypothetical protein CC85DRAFT_299755 [Cutaneotrichosporon oleaginosus]	-	-	-	-	-	-	-	-	-	-	-	-	-	-	-	-	-	-	-
model.g3644.t1	-	-	-	-	-	-	-	-	-	-	-	-	-	-	-	-	-	-	-	-	-
model.g3645.t1	XP_018281788.1	XP_018281788.1 hypothetical protein CC85DRAFT_290457 [Cutaneotrichosporon oleaginosus]	-	-	-	-	-	-	-	-	-	-	-	-	-	-	-	-	-	-	-
model.g3646.t1	XP_018281789.1	XP_018281789.1 hypothetical protein CC85DRAFT_325810 [Cutaneotrichosporon oleaginosus]	-	-	-	-	-	-	-	-	-	-	-	-	-	-	-	-	-	-	-
model.g3647.t1	XP_018281790.1	XP_018281790.1 hypothetical protein CC85DRAFT_282785 [Cutaneotrichosporon oleaginosus]	-	-	K12366	ELMO1,CED12	engulfment and cell motility protein 1	-	-	-	-	-	-	-	-	-	-	-	-	-	-
model.g3648.t1	XP_018281791.1	XP_018281791.1 Phox-like protein [Cutaneotrichosporon oleaginosus]	P0CR61	sp|P0CR61|SNX3_CRYNB Sorting nexin-3 OS=Cryptococcus neoformans var. neoformans serotype D (strain B-3501A) GN=SNX3 PE=3 SV=1	K17918	SNX3_12	sorting nexin-3/12	-	-	GO:0035091//phosphatidylinositol binding	-	KOG2527	Sorting nexin SNX11	U	Intracellular trafficking, secretion, and vesicular transport	gnl|TC-DB|O60493	9.A.3.1.1	Sorting nexin-3 OS=Homo sapiens OX=9606 GN=SNX3 PE=1 SV=3	-	-	-
model.g3649.t1	XP_018281792.1	XP_018281792.1 hypothetical protein CC85DRAFT_290459 [Cutaneotrichosporon oleaginosus]	-	-	-	-	-	-	-	-	-	-	-	-	-	-	-	-	-	-	-
model.g3650.t1	XP_018281793.1	XP_018281793.1 acetyltransferase [Cutaneotrichosporon oleaginosus]	-	-	-	-	-	-	-	GO:0008080//N-acetyltransferase activity	-	-	-	-	-	-	-	-	-	-	-
model.g3651.t1	XP_018281794.1	XP_018281794.1 Mob1/phocein [Cutaneotrichosporon oleaginosus]	-	-	-	-	-	-	-	-	-	-	-	-	-	-	-	-	-	-	-
model.g3652.t1	XP_018277371.1	XP_018277371.1 MFS general substrate transporter [Cutaneotrichosporon oleaginosus]	-	-	-	-	-	-	GO:0055085//transmembrane transport	GO:0022857//transmembrane transporter activity	GO:0016021//integral component of membrane	-	-	-	-	-	-	-	-	-	-
model.g3653.t1	XP_018277066.1	XP_018277066.1 putative alfa-L-rhamnosidase [Cutaneotrichosporon oleaginosus]	-	-	K05989	ramA	alpha-L-rhamnosidase	EC:3.2.1.40	-	-	-	-	-	-	-	-	-	-	-	-	GH78
model.g3654.t1	XP_018281795.1	XP_018281795.1 putative cytochrome P450 [Cutaneotrichosporon oleaginosus]	-	-	-	-	-	-	GO:0055114//oxidation-reduction process	GO:0005506//iron ion binding;GO:0016705//oxidoreductase activity, acting on paired donors, with incorporation or reduction of molecular oxygen;GO:0020037//heme binding	-	-	-	-	-	-	-	-	-	-	-
model.g3655.t1	XP_018281796.1	XP_018281796.1 short chain dehydrogenase [Cutaneotrichosporon oleaginosus]	-	-	-	-	-	-	-	-	-	-	-	-	-	-	-	-	-	-	-
model.g3656.t1	XP_018281797.1	XP_018281797.1 hypothetical protein CC85DRAFT_154951 [Cutaneotrichosporon oleaginosus]	-	-	-	-	-	-	-	GO:0008080//N-acetyltransferase activity	-	-	-	-	-	-	-	-	-	-	-
model.g3657.t1	XP_018281798.1	XP_018281798.1 cytoplasm protein [Cutaneotrichosporon oleaginosus]	-	-	K01210	E3.2.1.58	glucan 1,3-beta-glucosidase	EC:3.2.1.58	GO:0005975//carbohydrate metabolic process	GO:0004553//hydrolase activity, hydrolyzing O-glycosyl compounds	-	-	-	-	-	-	-	-	-	-	GH5
model.g3658.t1	XP_018281799.1	XP_018281799.1 calcium activated cation channel [Cutaneotrichosporon oleaginosus]	-	-	-	-	-	-	GO:0006811//ion transport;GO:0055085//transmembrane transport	GO:0005216//ion channel activity	GO:0016020//membrane	-	-	-	-	-	-	-	-	-	-
model.g3659.t1	XP_018281800.1	XP_018281800.1 RNI-like protein [Cutaneotrichosporon oleaginosus]	-	-	-	-	-	-	-	-	-	-	-	-	-	-	-	-	-	-	-
model.g3660.t1	XP_018281801.1	XP_018281801.1 hypothetical protein CC85DRAFT_282794 [Cutaneotrichosporon oleaginosus]	-	-	-	-	-	-	GO:0006355//regulation of transcription, DNA-templated	GO:0003700//transcription factor activity, sequence-specific DNA binding;GO:0043565//sequence-specific DNA binding	GO:0005634//nucleus	-	-	-	-	-	-	-	-	-	-
model.g3661.t1	XP_018281802.1	XP_018281802.1 RAI1-domain-containing protein [Cutaneotrichosporon oleaginosus]	P0CN12	sp|P0CN12|DXO_CRYNJ Decapping nuclease RAI1 OS=Cryptococcus neoformans var. neoformans serotype D (strain JEC21 / ATCC MYA-565) GN=RAI1 PE=3 SV=1	-	-	-	-	-	-	-	-	-	-	-	-	-	-	-	-	-
model.g14775.t1	XP_018282953.1	XP_018282953.1 hypothetical protein CC85DRAFT_298656 [Cutaneotrichosporon oleaginosus]	-	-	-	-	-	-	-	GO:0042393//histone binding	GO:0005634//nucleus	-	-	-	-	-	-	-	-	-	-
model.g14776.t1	XP_018282954.1	XP_018282954.1 hypothetical protein CC85DRAFT_281568 [Cutaneotrichosporon oleaginosus]	-	-	-	-	-	-	-	-	-	-	-	-	-	-	-	-	-	-	-
model.g14777.t1	XP_018282955.1	XP_018282955.1 glutamyl-tRNA synthetase [Cutaneotrichosporon oleaginosus]	O13775	sp|O13775|SYEC_SCHPO Probable glutamate--tRNA ligase, cytoplasmic OS=Schizosaccharomyces pombe (strain 972 / ATCC 24843) GN=gus1 PE=1 SV=1	K01885	EARS,gltX	glutamyl-tRNA synthetase	EC:6.1.1.17	GO:0043039//tRNA aminoacylation	GO:0005524//ATP binding;GO:0016876//ligase activity, forming aminoacyl-tRNA and related compounds	-	KOG1147	Glutamyl-tRNA synthetase	J	Translation, ribosomal structure and biogenesis	-	-	-	PHI:2521|Q4WEM7|GUS1|746128|Aspergillus fumigatus|Invasive pulmonary aspergillosis|Lethal pathogen phenotype|Glutamate-tRNA sythetase|Altered gene expression / gene regulation|lethal	-	-
model.g14778.t1	XP_018282956.1	XP_018282956.1 batten's disease protein Cln3 [Cutaneotrichosporon oleaginosus]	P0CM43	sp|P0CM43|BTN1_CRYNB Protein BTN1 OS=Cryptococcus neoformans var. neoformans serotype D (strain B-3501A) GN=BTN1 PE=3 SV=1	-	-	-	-	-	-	GO:0016020//membrane	-	-	-	-	-	-	-	-	-	-
model.g14779.t1	-	-	-	-	-	-	-	-	GO:0016579//protein deubiquitination	GO:0008270//zinc ion binding;GO:0036459//thiol-dependent ubiquitinyl hydrolase activity	-	-	-	-	-	-	-	-	-	-	-
model.g14783.t1	XP_018277263.1	XP_018277263.1 NAD(P)-binding protein [Cutaneotrichosporon oleaginosus]	-	-	-	-	-	-	-	-	-	-	-	-	-	-	-	-	-	-	-
model.g14784.t1	XP_018277253.1	XP_018277253.1 hypothetical protein CC85DRAFT_248837 [Cutaneotrichosporon oleaginosus]	-	-	-	-	-	-	-	-	-	-	-	-	-	-	-	-	-	-	-
model.g14785.t1	XP_018277254.1	XP_018277254.1 NGG1p interacting factor 3 [Cutaneotrichosporon oleaginosus]	O94404	sp|O94404|NIF3_SCHPO Protein NIF3 homolog OS=Schizosaccharomyces pombe (strain 972 / ATCC 24843) GN=SPCC126.12 PE=3 SV=1	-	-	-	-	-	-	-	-	-	-	-	-	-	-	-	-	-
model.g14786.t1	XP_018277255.1	XP_018277255.1 hypothetical protein CC85DRAFT_143005 [Cutaneotrichosporon oleaginosus]	-	-	-	-	-	-	-	-	-	-	-	-	-	-	-	-	-	-	-
model.g14787.t1	XP_018277257.1	XP_018277257.1 hypothetical protein CC85DRAFT_313143 [Cutaneotrichosporon oleaginosus]	-	-	-	-	-	-	-	-	-	-	-	-	-	-	-	-	-	-	-
model.g14788.t1	XP_018277258.1	XP_018277258.1 nagb/rpia/CoA transferase-like protein [Cutaneotrichosporon oleaginosus]	-	-	-	-	-	-	GO:0044237//cellular metabolic process	-	-	KOG1466	Translation initiation factor 2B, alpha subunit (eIF-2Balpha/GCN3)	J	Translation, ribosomal structure and biogenesis	-	-	-	-	-	-
model.g14789.t1	XP_018277259.1	XP_018277259.1 hypothetical protein CC85DRAFT_143065 [Cutaneotrichosporon oleaginosus]	-	-	-	-	-	-	-	-	-	-	-	-	-	-	-	-	-	-	-
model.g14790.t1	-	-	-	-	-	-	-	-	-	-	-	-	-	-	-	-	-	-	-	-	-
model.g14795.t1	-	-	-	-	-	-	-	-	-	-	-	-	-	-	-	-	-	-	-	-	-
model.g14796.t1	CEH16358.1	CEH16358.1 FOG: Transposon-encoded proteins with TYA, reverse transcriptase, integrase domains in various combinations [Ceraceosorus bombacis]	-	-	-	-	-	-	-	-	-	-	-	-	-	-	-	-	-	-	-
model.g14797.t1	XP_018282175.1	XP_018282175.1 Nop14-like protein [Cutaneotrichosporon oleaginosus]	-	-	-	-	-	-	-	-	GO:0032040//small-subunit processome	-	-	-	-	-	-	-	-	-	-
model.g14804.t1	-	-	-	-	-	-	-	-	-	-	-	-	-	-	-	-	-	-	-	-	-
model.g14805.t1	-	-	-	-	-	-	-	-	-	-	-	-	-	-	-	-	-	-	-	-	-
model.g14806.t1	-	-	-	-	-	-	-	-	-	-	-	-	-	-	-	-	-	-	-	-	-
model.g14807.t1	-	-	-	-	-	-	-	-	-	-	-	-	-	-	-	-	-	-	-	-	-
model.g14808.t1	XP_018277206.1	XP_018277206.1 hypothetical protein CC85DRAFT_287233 [Cutaneotrichosporon oleaginosus]	-	-	-	-	-	-	-	-	-	-	-	-	-	-	-	-	-	-	-
model.g14809.t1	-	-	-	-	-	-	-	-	-	-	-	-	-	-	-	-	-	-	-	-	-
model.g14810.t1	XP_018275624.1	XP_018275624.1 putative ATP dependent RNA helicase [Cutaneotrichosporon oleaginosus]	P0CQ97	sp|P0CQ97|SUB2_CRYNB ATP-dependent RNA helicase SUB2 OS=Cryptococcus neoformans var. neoformans serotype D (strain B-3501A) GN=SUB2 PE=3 SV=1	K12812	DDX39B,UAP56,SUB2	ATP-dependent RNA helicase UAP56/SUB2	EC:3.6.4.13	-	GO:0003676//nucleic acid binding;GO:0005524//ATP binding	-	KOG0329	ATP-dependent RNA helicase	A	RNA processing and modification	gnl|TC-DB|Q13838	3.A.18.1.1	Spliceosome RNA helicase BAT1 - Homo sapiens (Human).	-	-	-
model.g14811.t1	XP_018275625.1	XP_018275625.1 SNF5-domain-containing protein [Cutaneotrichosporon oleaginosus]	Q54AU8	sp|Q54AU8|Y5091_DICDI Putative uncharacterized protein DDB_G0294196 OS=Dictyostelium discoideum GN=DDB_G0294196 PE=4 SV=1	-	-	-	-	GO:0006338//chromatin remodeling	-	GO:0000228//nuclear chromosome	-	-	-	-	-	-	-	-	-	-
model.g14812.t1	XP_018275626.1	XP_018275626.1 N2227-domain-containing protein [Cutaneotrichosporon oleaginosus]	Q5BJZ6	sp|Q5BJZ6|CARME_RAT Carnosine N-methyltransferase OS=Rattus norvegicus GN=Carnmt1 PE=1 SV=1	K19787	CARNMT1	carnosine N-methyltransferase	EC:2.1.1.22	-	-	-	KOG2798	Putative trehalase	G	Carbohydrate transport and metabolism	-	-	-	-	-	-
model.g14813.t1	XP_018275627.1	XP_018275627.1 NAD(P)-binding protein [Cutaneotrichosporon oleaginosus]	-	-	-	-	-	-	-	GO:0016491//oxidoreductase activity	-	-	-	-	-	-	-	-	-	-	-
model.g14814.t1	XP_018275628.1	XP_018275628.1 amidase [Cutaneotrichosporon oleaginosus]	-	-	-	-	-	-	-	-	-	-	-	-	-	-	-	-	-	-	-
model.g3662.t1	-	-	-	-	-	-	-	-	GO:0005975//carbohydrate metabolic process	GO:0005524//ATP binding;GO:0016773//phosphotransferase activity, alcohol group as acceptor	-	-	-	-	-	-	-	-	-	-	-
model.g3663.t1	XP_018280103.1	XP_018280103.1 RecF/RecN/SMC protein [Cutaneotrichosporon oleaginosus]	-	-	K06636	SMC1	structural maintenance of chromosome 1	-	-	-	-	-	-	-	-	-	-	-	-	-	-
model.g3664.t1	-	-	-	-	-	-	-	-	-	-	-	-	-	-	-	-	-	-	-	-	-
model.g3665.t1	-	-	-	-	-	-	-	-	-	-	-	-	-	-	-	-	-	-	-	-	-
model.g3666.t1	-	-	-	-	-	-	-	-	-	-	-	-	-	-	-	-	-	-	-	-	-
model.g3667.t1	XP_018280102.1	XP_018280102.1 hypothetical protein CC85DRAFT_284318 [Cutaneotrichosporon oleaginosus]	-	-	-	-	-	-	-	-	-	-	-	-	-	-	-	-	-	-	-
model.g3668.t1	XP_018280101.1	XP_018280101.1 hypothetical protein CC85DRAFT_272336 [Cutaneotrichosporon oleaginosus]	P53974	sp|P53974|ARK1_YEAST Actin-regulating kinase 1 OS=Saccharomyces cerevisiae (strain ATCC 204508 / S288c) GN=ARK1 PE=1 SV=1	-	-	-	-	GO:0006468//protein phosphorylation	GO:0004672//protein kinase activity;GO:0005524//ATP binding	-	KOG1989	ARK protein kinase family	T	Signal transduction mechanisms	-	-	-	-	-	-
model.g3669.t1	XP_019003158.1	XP_019003158.1 ornithine-oxo-acid transaminase [Kwoniella mangroviensis CBS 8507]	Q9P7L5	sp|Q9P7L5|OAT_SCHPO Ornithine aminotransferase car2 OS=Schizosaccharomyces pombe (strain 972 / ATCC 24843) GN=car2 PE=2 SV=1	K00819	rocD,OAT	ornithine--oxo-acid transaminase	EC:2.6.1.13	-	GO:0008483//transaminase activity;GO:0030170//pyridoxal phosphate binding	-	KOG1402	Ornithine aminotransferase	E	Amino acid transport and metabolism	-	-	-	-	-	-
model.g3670.t1	-	-	-	-	-	-	-	-	-	-	-	-	-	-	-	-	-	-	-	-	-
model.g3671.t1	-	-	-	-	-	-	-	-	-	-	-	-	-	-	-	-	-	-	-	-	-
model.g3672.t1	-	-	-	-	-	-	-	-	-	-	-	-	-	-	-	-	-	-	-	-	-
model.g3673.t1	-	-	-	-	-	-	-	-	-	-	-	-	-	-	-	-	-	-	-	-	-
model.g3674.t1	-	-	-	-	-	-	-	-	-	-	-	-	-	-	-	-	-	-	-	-	-
model.g3675.t1	-	-	-	-	-	-	-	-	-	-	-	-	-	-	-	-	-	-	-	-	-
model.g3676.t1	-	-	-	-	-	-	-	-	-	-	-	-	-	-	-	-	-	-	-	-	-
model.g3677.t1	XP_018275695.1	XP_018275695.1 NAD(P)-binding protein [Cutaneotrichosporon oleaginosus]	-	-	-	-	-	-	-	-	-	-	-	-	-	-	-	-	-	-	-
model.g3678.t1	XP_018275694.1	XP_018275694.1 hypothetical protein CC85DRAFT_330908 [Cutaneotrichosporon oleaginosus]	-	-	-	-	-	-	-	-	-	-	-	-	-	-	-	-	-	-	-
model.g3679.t1	XP_018277962.1	XP_018277962.1 hypothetical protein CC85DRAFT_303152 [Cutaneotrichosporon oleaginosus]	-	-	-	-	-	-	-	-	-	-	-	-	-	-	-	-	-	-	-
model.g3680.t1	XP_018277961.1	XP_018277961.1 MFS general substrate transporter [Cutaneotrichosporon oleaginosus]	A0A0B5EMG9	sp|A0A0B5EMG9|FUB11_FUSOX Efflux pump FUBT OS=Fusarium oxysporum GN=FUBT PE=1 SV=1	-	-	-	-	GO:0055085//transmembrane transport	-	GO:0016021//integral component of membrane	-	-	-	-	-	-	-	PHI:3381|W7N2B4|FVEG_12533|117187|Fusarium verticillioides|Ear and stalk rot of maize|Monocots|fusaric acid biosynthesis|Gene deletion: full|unaffected pathogenicity	-	-
model.g3681.t1	XP_018275778.1	XP_018275778.1 hypothetical protein CC85DRAFT_288728 [Cutaneotrichosporon oleaginosus]	-	-	-	-	-	-	GO:0055114//oxidation-reduction process	GO:0016491//oxidoreductase activity	-	-	-	-	-	-	-	-	-	-	-
model.g3682.t1	XP_018279978.1	XP_018279978.1 hypothetical protein CC85DRAFT_284407 [Cutaneotrichosporon oleaginosus]	-	-	-	-	-	-	-	-	-	-	-	-	-	-	-	-	-	-	-
model.g3683.t1	-	-	-	-	-	-	-	-	-	-	-	-	-	-	-	-	-	-	-	-	-
model.g3684.t1	-	-	-	-	-	-	-	-	-	-	-	-	-	-	-	-	-	-	-	-	-
model.g3685.t1	XP_018275713.1	XP_018275713.1 RNA-binding domain-containing protein [Cutaneotrichosporon oleaginosus]	Q10355	sp|Q10355|YDB2_SCHPO Uncharacterized RNA-binding protein C22E12.02 OS=Schizosaccharomyces pombe (strain 972 / ATCC 24843) GN=SPAC22E12.02 PE=4 SV=1	-	-	-	-	-	GO:0003676//nucleic acid binding	-	KOG0226	RNA-binding proteins	R	General function prediction only	-	-	-	-	-	-
model.g3686.t1	XP_018275712.1	XP_018275712.1 siroheme synthase middle domains-like protein [Cutaneotrichosporon oleaginosus]	O14172	sp|O14172|MET8_SCHPO Siroheme biosynthesis protein met8 OS=Schizosaccharomyces pombe (strain 972 / ATCC 24843) GN=met8 PE=3 SV=1	K02304	MET8	precorrin-2 dehydrogenase / sirohydrochlorin ferrochelatase	EC:1.3.1.76 4.99.1.4	GO:0006779//porphyrin-containing compound biosynthetic process;GO:0019354//siroheme biosynthetic process;GO:0055114//oxidation-reduction process	GO:0043115//precorrin-2 dehydrogenase activity	-	-	-	-	-	-	-	-	-	-	-
model.g3687.t1	XP_018275711.1	XP_018275711.1 DUF339-domain-containing protein [Cutaneotrichosporon oleaginosus]	P0CR33	sp|P0CR33|SDHF2_CRYNB Succinate dehydrogenase assembly factor 2, mitochondrial OS=Cryptococcus neoformans var. neoformans serotype D (strain B-3501A) GN=CNBA4490 PE=3 SV=1	-	-	-	-	-	-	-	KOG3326	Uncharacterized conserved protein	S	Function unknown	-	-	-	-	-	-
model.g3688.t1	XP_018275710.1	XP_018275710.1 ribosome recycling factor [Cutaneotrichosporon oleaginosus]	-	-	-	-	-	-	-	-	-	-	-	-	-	-	-	-	-	-	-
model.g14815.t1	XP_018281853.1	XP_018281853.1 hypothetical protein CC85DRAFT_282848 [Cutaneotrichosporon oleaginosus]	-	-	-	-	-	-	-	-	-	-	-	-	-	-	-	-	-	-	-
model.g14816.t1	XP_018281852.1	XP_018281852.1 Prp18-domain-containing protein [Cutaneotrichosporon oleaginosus]	Q2HJ41	sp|Q2HJ41|PRP18_BOVIN Pre-mRNA-splicing factor 18 OS=Bos taurus GN=PRPF18 PE=2 SV=1	K12817	PRPF18,PRP18	pre-mRNA-splicing factor 18	-	GO:0008380//RNA splicing	-	GO:0005681//spliceosomal complex	KOG2808	U5 snRNP-associated RNA splicing factor	A	RNA processing and modification	-	-	-	-	-	-
model.g14817.t1	XP_018282898.1	XP_018282898.1 short chain dehydrogenase/reductase [Cutaneotrichosporon oleaginosus]	-	-	-	-	-	-	-	-	-	-	-	-	-	-	-	-	-	-	-
model.g14818.t1	-	-	-	-	-	-	-	-	-	-	-	-	-	-	-	-	-	-	-	-	-
model.g14819.t1	XP_018282897.1	XP_018282897.1 hypothetical protein CC85DRAFT_324733 [Cutaneotrichosporon oleaginosus]	-	-	-	-	-	-	-	-	-	-	-	-	-	-	-	-	-	-	-
model.g14820.t1	XP_018282896.1	XP_018282896.1 Cu-Zn superoxide dismutase [Cutaneotrichosporon oleaginosus]	P23345	sp|P23345|SODC4_MAIZE Superoxide dismutase [Cu-Zn] 4A OS=Zea mays GN=SODCC.3 PE=2 SV=2	-	-	-	-	GO:0006801//superoxide metabolic process;GO:0055114//oxidation-reduction process	GO:0046872//metal ion binding	-	KOG0441	Cu2+/Zn2+ superoxide dismutase SOD1	P	Inorganic ion transport and metabolism	-	-	-	PHI:318|Q9C0N4|SOD1|552467|Cryptococcus gattii|Meningoencephalitis|Rodents|Superoxide dismutase|Gene disruption; gene deletion; gene complementation|loss of pathogenicity	SODC_CANAL	-
model.g14821.t1	XP_018277450.1	XP_018277450.1 aspartate kinase [Cutaneotrichosporon oleaginosus]	Q54MJ7	sp|Q54MJ7|ALAM_DICDI Probable alanine aminotransferase, mitochondrial OS=Dictyostelium discoideum GN=gpt PE=3 SV=1	K00928	lysC	aspartate kinase	EC:2.7.2.4	GO:0009058//biosynthetic process	GO:0030170//pyridoxal phosphate binding	-	KOG0456	Aspartate kinase	E	Amino acid transport and metabolism	-	-	-	PHI:3389|W7MS01|FVEG_12521|117187|Fusarium verticillioides|Ear and stalk rot of maize|Monocots|fusaric acid biosynthesis|Gene deletion: full|unaffected pathogenicity	-	-
model.g14822.t1	XP_018277449.1	XP_018277449.1 hypothetical protein CC85DRAFT_329422 [Cutaneotrichosporon oleaginosus]	-	-	-	-	-	-	-	-	-	-	-	-	-	-	-	-	-	-	-
model.g14823.t1	XP_018277447.1	XP_018277447.1 hypothetical protein CC85DRAFT_248507 [Cutaneotrichosporon oleaginosus]	-	-	-	-	-	-	-	-	-	-	-	-	-	-	-	-	-	-	-
model.g14834.t1	XP_018275772.1	XP_018275772.1 A/B/D/E cyclin [Cutaneotrichosporon oleaginosus]	Q5A0A9	sp|Q5A0A9|CG24_CANAL G2/mitotic-specific cyclin-4 OS=Candida albicans (strain SC5314 / ATCC MYA-2876) GN=CLB4 PE=1 SV=1	-	-	-	-	-	-	GO:0005634//nucleus	KOG0653	Cyclin B and related kinase-activating proteins	D	Cell cycle control, cell division, chromosome partitioning	-	-	-	PHI:338|Q6X269|CLB2|5270|Ustilago maydis|Corn smut|Monocots|B-type Cyclin|Altered gene expression / gene regulation|reduced virulence	-	-
model.g14835.t1	XP_014183216.1	XP_014183216.1 cellular morphogenesis-related protein [Trichosporon asahii var. asahii CBS 2479]	P0CN37	sp|P0CN37|EFR3_CRYNB Protein EFR3 OS=Cryptococcus neoformans var. neoformans serotype D (strain B-3501A) GN=EFR3 PE=3 SV=1	-	-	-	-	-	-	-	-	-	-	-	-	-	-	-	-	-
model.g14836.t1	XP_018275771.1	XP_018275771.1 guanine nucleotide binding protein, alpha subunit [Cutaneotrichosporon oleaginosus]	P87033	sp|P87033|GPA2_USTMA Guanine nucleotide-binding protein alpha-2 subunit OS=Ustilago maydis (strain 521 / FGSC 9021) GN=GPA2 PE=3 SV=1	-	-	-	-	GO:0007186//G-protein coupled receptor signaling pathway	GO:0003924//GTPase activity;GO:0004871//signal transducer activity;GO:0019001//guanyl nucleotide binding;GO:0031683//G-protein beta/gamma-subunit complex binding	-	KOG0082	G-protein alpha subunit (small G protein superfamily)	DT	Cell cycle control, cell division, chromosome partitioning;Signal transduction mechanisms	gnl|TC-DB|A6ZSQ7	8.A.92.1.3	G protein alpha subunit OS=Saccharomyces cerevisiae (strain YJM789) GN=GPA1 PE=4 SV=1	PHI:77|P87033|GPA2|5270|Ustilago maydis|Corn smut|Monocots|G alpha protein subunit|Gene disruption|unaffected pathogenicity	-	-
model.g14837.t1	XP_018275770.1	XP_018275770.1 hypothetical protein CC85DRAFT_313952 [Cutaneotrichosporon oleaginosus]	-	-	-	-	-	-	GO:0006351//transcription, DNA-templated;GO:0006355//regulation of transcription, DNA-templated	GO:0000981//RNA polymerase II transcription factor activity, sequence-specific DNA binding;GO:0003677//DNA binding;GO:0008270//zinc ion binding	GO:0005634//nucleus	-	-	-	-	-	-	-	-	-	-
model.g14838.t1	-	-	-	-	-	-	-	-	-	-	-	-	-	-	-	-	-	-	-	-	-
model.g14842.t1	XP_018282962.1	XP_018282962.1 hypothetical protein CC85DRAFT_298665 [Cutaneotrichosporon oleaginosus]	-	-	-	-	-	-	-	-	-	-	-	-	-	-	-	-	-	-	-
model.g14843.t1	XP_018282961.1	XP_018282961.1 IkappaB kinase complex, IKAP component [Cutaneotrichosporon oleaginosus]	-	-	-	-	-	-	GO:0002098//tRNA wobble uridine modification;GO:0006355//regulation of transcription, DNA-templated	-	GO:0033588//Elongator holoenzyme complex	-	-	-	-	-	-	-	-	-	-
model.g14844.t1	XP_018282960.1	XP_018282960.1 transmembrane protein [Cutaneotrichosporon oleaginosus]	Q9P787	sp|Q9P787|YNY3_SCHPO ER membrane protein complex subunit 3 OS=Schizosaccharomyces pombe (strain 972 / ATCC 24843) GN=SPBC1711.03 PE=3 SV=1	-	-	-	-	-	-	GO:0016020//membrane	KOG3188	Uncharacterized conserved protein	S	Function unknown	-	-	-	-	-	-
model.g14845.t1	XP_018282959.1	XP_018282959.1 OPT superfamily oligopeptide transporter [Cutaneotrichosporon oleaginosus]	-	-	-	-	-	-	GO:0055085//transmembrane transport	-	-	-	-	-	-	gnl|TC-DB|Q54EF1	2.A.67.2.6	Putative uncharacterized protein OS=Dictyostelium discoideum GN=DDB_0183975 PE=4 SV=1	-	-	-
model.g14846.t1	XP_018282958.1	XP_018282958.1 galactose-binding like protein [Cutaneotrichosporon oleaginosus]	Q9ZPW2	sp|Q9ZPW2|APC10_ARATH Anaphase-promoting complex subunit 10 OS=Arabidopsis thaliana GN=APC10 PE=1 SV=2	K03357	APC10,ANAPC10,DOC1	anaphase-promoting complex subunit 10	-	-	-	-	KOG3437	Anaphase-promoting complex (APC), subunit 10	DO	Cell cycle control, cell division, chromosome partitioning;Posttranslational modification, protein turnover, chaperones	-	-	-	-	-	-
model.g14847.t1	XP_018282957.1	XP_018282957.1 ubiquitinyl hydrolase [Cutaneotrichosporon oleaginosus]	Q11119	sp|Q11119|UBP14_SCHPO Ubiquitin carboxyl-terminal hydrolase 14 OS=Schizosaccharomyces pombe (strain 972 / ATCC 24843) GN=ubp14 PE=1 SV=2	-	-	-	-	GO:0016579//protein deubiquitination	GO:0036459//thiol-dependent ubiquitinyl hydrolase activity	-	KOG0944	Ubiquitin-specific protease UBP14	O	Posttranslational modification, protein turnover, chaperones	-	-	-	-	-	-
model.g14848.t1	XP_018275624.1	XP_018275624.1 putative ATP dependent RNA helicase [Cutaneotrichosporon oleaginosus]	P0CQ96	sp|P0CQ96|SUB2_CRYNJ ATP-dependent RNA helicase SUB2 OS=Cryptococcus neoformans var. neoformans serotype D (strain JEC21 / ATCC MYA-565) GN=SUB2 PE=3 SV=1	K12812	DDX39B,UAP56,SUB2	ATP-dependent RNA helicase UAP56/SUB2	EC:3.6.4.13	-	-	-	KOG0329	ATP-dependent RNA helicase	A	RNA processing and modification	gnl|TC-DB|Q07478	3.A.22.1.1	ATP-dependent RNA helicase SUB2 OS=Saccharomyces cerevisiae (strain ATCC 204508 / S288c) GN=SUB2 PE=1 SV=1	-	-	-
model.g14849.t1	XP_018275623.1	XP_018275623.1 ArfGap-domain-containing protein [Cutaneotrichosporon oleaginosus]	Q8LFN9	sp|Q8LFN9|AGD13_ARATH Probable ADP-ribosylation factor GTPase-activating protein AGD13 OS=Arabidopsis thaliana GN=AGD13 PE=2 SV=1	-	-	-	-	-	GO:0005096//GTPase activator activity	-	KOG0703	Predicted GTPase-activating protein	T	Signal transduction mechanisms	-	-	-	-	-	-
model.g14850.t1	-	-	-	-	-	-	-	-	-	-	-	-	-	-	-	-	-	-	-	-	GT32
model.g14851.t1	XP_018275622.1	XP_018275622.1 succinate-CoA ligase [Cutaneotrichosporon oleaginosus]	Q9P567	sp|Q9P567|SUCB_NEUCR Succinate--CoA ligase [ADP-forming] subunit beta, mitochondrial OS=Neurospora crassa (strain ATCC 24698 / 74-OR23-1A / CBS 708.71 / DSM 1257 / FGSC 987) GN=tca-9 PE=3 SV=1	K01900	LSC2	succinyl-CoA synthetase beta subunit	EC:6.2.1.4 6.2.1.5	-	-	-	KOG2799	Succinyl-CoA synthetase, beta subunit	C	Energy production and conversion	-	-	-	-	-	-
model.g14852.t1	XP_018275621.1	XP_018275621.1 capsular associated protein [Cutaneotrichosporon oleaginosus]	-	-	-	-	-	-	-	-	-	-	-	-	-	-	-	-	PHI:47|Q00819|CAP64|5207|Cryptococcus neoformans|Cryptococcosis|Rodents|Capsule formation|Gene disruption; gene deletion; gene complementation|loss of pathogenicity	-	-
model.g14853.t1	-	-	-	-	-	-	-	-	-	-	-	-	-	-	-	-	-	-	-	-	-
model.g14854.t1	XP_018282231.1	XP_018282231.1 neutral amino acid transporter, partial [Cutaneotrichosporon oleaginosus]	-	-	-	-	-	-	-	-	-	-	-	-	-	-	-	-	-	-	-
model.g14855.t1	XP_018282224.1	XP_018282224.1 hypothetical protein CC85DRAFT_282362 [Cutaneotrichosporon oleaginosus]	-	-	-	-	-	-	GO:0008610//lipid biosynthetic process;GO:0055114//oxidation-reduction process	GO:0005506//iron ion binding;GO:0016491//oxidoreductase activity	-	-	-	-	-	-	-	-	-	-	-
model.g14856.t1	XP_014183629.1	XP_014183629.1 hypothetical protein A1Q1_03064 [Trichosporon asahii var. asahii CBS 2479]	-	-	-	-	-	-	-	-	-	-	-	-	-	-	-	-	-	-	-
model.g14857.t1	XP_018282226.1	XP_018282226.1 hypothetical protein CC85DRAFT_282365 [Cutaneotrichosporon oleaginosus]	-	-	-	-	-	-	GO:0006355//regulation of transcription, DNA-templated	GO:0000981//RNA polymerase II transcription factor activity, sequence-specific DNA binding;GO:0008270//zinc ion binding	GO:0005634//nucleus	-	-	-	-	-	-	-	-	-	-
model.g14858.t1	XP_018282227.1	XP_018282227.1 APH-domain-containing protein [Cutaneotrichosporon oleaginosus]	-	-	-	-	-	-	-	-	-	-	-	-	-	-	-	-	-	-	-
model.g14859.t1	XP_018282228.1	XP_018282228.1 hypothetical protein CC85DRAFT_282368 [Cutaneotrichosporon oleaginosus]	-	-	-	-	-	-	-	-	-	-	-	-	-	-	-	-	-	-	-
model.g14860.t1	XP_018282229.1	XP_018282229.1 hypothetical protein CC85DRAFT_299386 [Cutaneotrichosporon oleaginosus]	-	-	-	-	-	-	-	-	-	-	-	-	-	-	-	-	-	-	-
model.g14861.t1	XP_018278533.1	XP_018278533.1 Pex19-domain-containing protein [Cutaneotrichosporon oleaginosus]	-	-	K13337	PEX19	peroxin-19	-	-	-	GO:0005777//peroxisome	-	-	-	-	-	-	-	-	-	-
model.g14862.t1	XP_018278532.1	XP_018278532.1 hypothetical protein CC85DRAFT_261114 [Cutaneotrichosporon oleaginosus]	Q84TH5	sp|Q84TH5|AB25G_ARATH ABC transporter G family member 25 OS=Arabidopsis thaliana GN=ABCG25 PE=2 SV=1	K05681	ABCG2,CD338	ATP-binding cassette,subfamily G (WHITE),member 2	-	-	GO:0005524//ATP binding;GO:0016887//ATPase activity	GO:0016020//membrane	-	-	-	-	-	-	-	-	-	-
model.g14863.t1	-	-	-	-	-	-	-	-	-	-	-	-	-	-	-	-	-	-	-	-	-
model.g14864.t1	XP_018275354.1	XP_018275354.1 hypothetical protein CC85DRAFT_305562 [Cutaneotrichosporon oleaginosus]	-	-	-	-	-	-	-	-	-	-	-	-	-	-	-	-	-	-	-
model.g14865.t1	-	-	-	-	-	-	-	-	-	-	-	-	-	-	-	-	-	-	-	-	-
model.g14866.t1	XP_018275355.1	XP_018275355.1 Ran GTPase activator [Cutaneotrichosporon oleaginosus]	P41391	sp|P41391|RNA1_SCHPO Ran GTPase-activating protein 1 OS=Schizosaccharomyces pombe (strain 972 / ATCC 24843) GN=rna1 PE=1 SV=1	K14319	RANGAP1	Ran GTPase-activating protein 1	-	-	-	-	KOG1909	Ran GTPase-activating protein	AYT	RNA processing and modification;Nuclear structure;Signal transduction mechanisms	-	-	-	-	-	-
model.g14867.t1	XP_018275356.1	XP_018275356.1 small nuclear ribonucleo protein SmF [Cutaneotrichosporon oleaginosus]	Q24297	sp|Q24297|RUXF_DROME Small nuclear ribonucleoprotein F OS=Drosophila melanogaster GN=SmF PE=1 SV=2	K11098	SNRPF,SMF	small nuclear ribonucleoprotein F	-	-	-	-	KOG3482	Small nuclear ribonucleoprotein (snRNP) SMF	A	RNA processing and modification	-	-	-	-	-	-
model.g3689.t1	XP_018279335.1	XP_018279335.1 cyclophilin-like protein [Cutaneotrichosporon oleaginosus]	P0CP93	sp|P0CP93|CWC27_CRYNB Peptidyl-prolyl isomerase CWC27 OS=Cryptococcus neoformans var. neoformans serotype D (strain B-3501A) GN=CWC27 PE=3 SV=1	-	-	-	-	GO:0000413//protein peptidyl-prolyl isomerization	GO:0003755//peptidyl-prolyl cis-trans isomerase activity	-	KOG0885	Peptidyl-prolyl cis-trans isomerase	O	Posttranslational modification, protein turnover, chaperones	gnl|TC-DB|F4K2G0	3.D.1.8.1	Peptidyl-prolyl cis-trans isomerase OS=Arabidopsis thaliana GN=CYP20-2 PE=3 SV=1	PHI:6206|F5B5Y4|BbCypC|176275|Beauveria bassiana|White muscardine disease|Moths|Cyclophilin|Gene deletion: full; gene complementation|unaffected pathogenicity	-	-
model.g3690.t1	XP_018279334.1	XP_018279334.1 Golgi phospho protein 3 [Cutaneotrichosporon oleaginosus]	O14205	sp|O14205|VPS74_SCHPO Vacuolar protein sorting-associated protein 74 OS=Schizosaccharomyces pombe (strain 972 / ATCC 24843) GN=vps74 PE=1 SV=2	-	-	-	-	-	GO:0070273//phosphatidylinositol-4-phosphate binding	-	-	-	-	-	-	-	-	-	-	-
model.g3691.t1	XP_018278939.1	XP_018278939.1 hypothetical protein CC85DRAFT_318521 [Cutaneotrichosporon oleaginosus]	-	-	-	-	-	-	-	-	-	-	-	-	-	-	-	-	-	-	-
model.g3692.t1	XP_018278937.1	XP_018278937.1 PR-1-like protein [Cutaneotrichosporon oleaginosus]	-	-	-	-	-	-	-	-	-	-	-	-	-	-	-	-	-	-	-
model.g3693.t1	XP_018278936.1	XP_018278936.1 hypothetical protein CC85DRAFT_302305 [Cutaneotrichosporon oleaginosus]	-	-	-	-	-	-	-	-	-	-	-	-	-	-	-	-	-	-	-
model.g3694.t1	XP_018278938.1	XP_018278938.1 hypothetical protein CC85DRAFT_302307 [Cutaneotrichosporon oleaginosus]	-	-	-	-	-	-	-	-	-	-	-	-	-	-	-	-	-	-	-
model.g3695.t1	-	-	-	-	-	-	-	-	-	-	-	-	-	-	-	-	-	-	-	-	-
model.g3696.t1	XP_018278935.1	XP_018278935.1 amino acid transporter [Cutaneotrichosporon oleaginosus]	-	-	-	-	-	-	GO:0003333//amino acid transmembrane transport	GO:0015171//amino acid transmembrane transporter activity	GO:0016020//membrane	-	-	-	-	gnl|TC-DB|Q9Y860	2.A.3.4.2	GABA PERMEASE - Emericella nidulans (Aspergillus nidulans).	-	-	-
model.g3697.t1	-	-	-	-	-	-	-	-	-	-	-	-	-	-	-	-	-	-	-	-	-
model.g3698.t1	XP_018278933.1	XP_018278933.1 hypothetical protein CC85DRAFT_292084 [Cutaneotrichosporon oleaginosus]	-	-	-	-	-	-	-	-	-	-	-	-	-	-	-	-	-	-	-
model.g3699.t1	-	-	-	-	-	-	-	-	-	-	-	-	-	-	-	-	-	-	-	-	-
model.g3700.t1	-	-	-	-	-	-	-	-	-	-	-	-	-	-	-	-	-	-	-	-	-
model.g3701.t1	XP_018278930.1	XP_018278930.1 hypothetical protein CC85DRAFT_285533 [Cutaneotrichosporon oleaginosus]	-	-	-	-	-	-	-	-	-	-	-	-	-	-	-	-	-	-	-
model.g3702.t1	-	-	-	-	-	-	-	-	-	-	-	-	-	-	-	-	-	-	-	-	-
model.g3703.t1	-	-	-	-	-	-	-	-	-	-	-	-	-	-	-	-	-	-	-	-	-
model.g3704.t1	-	-	-	-	-	-	-	-	-	-	-	-	-	-	-	-	-	-	-	-	-
model.g3705.t1	-	-	-	-	-	-	-	-	-	-	-	-	-	-	-	-	-	-	-	-	-
model.g3706.t1	-	-	-	-	-	-	-	-	-	-	-	-	-	-	-	-	-	-	-	-	-
model.g3707.t1	OAJ02579.1	OAJ02579.1 hypothetical protein A4X13_g4930 [Tilletia indica]	-	-	-	-	-	-	-	-	-	-	-	-	-	-	-	-	-	-	-
model.g3708.t1	-	-	-	-	-	-	-	-	-	-	-	-	-	-	-	-	-	-	-	-	-
model.g3709.t1	-	-	-	-	-	-	-	-	-	-	-	-	-	-	-	-	-	-	-	-	-
model.g3710.t1	-	-	-	-	-	-	-	-	-	-	-	-	-	-	-	-	-	-	-	-	-
model.g3711.t1	-	-	-	-	-	-	-	-	-	-	-	-	-	-	-	-	-	-	-	-	-
model.g3712.t1	-	-	-	-	-	-	-	-	-	-	-	-	-	-	-	-	-	-	-	-	-
model.g3713.t1	XP_018278928.1	XP_018278928.1 hypothetical protein CC85DRAFT_292081 [Cutaneotrichosporon oleaginosus]	-	-	-	-	-	-	-	-	-	-	-	-	-	-	-	-	-	-	-
model.g3714.t1	-	-	-	-	-	-	-	-	-	-	-	-	-	-	-	-	-	-	-	-	-
model.g3715.t1	XP_018278926.1	XP_018278926.1 ClpP/crotonase [Cutaneotrichosporon oleaginosus]	-	-	-	-	-	-	GO:0008152//metabolic process	GO:0003824//catalytic activity	-	-	-	-	-	-	-	-	-	-	-
model.g3716.t1	XP_018278925.1	XP_018278925.1 hypothetical protein CC85DRAFT_285531 [Cutaneotrichosporon oleaginosus]	-	-	-	-	-	-	-	-	-	-	-	-	-	-	-	-	-	-	-
model.g14873.t1	XP_018278682.1	XP_018278682.1 acyl-CoA N-acyltransferase [Cutaneotrichosporon oleaginosus]	Q95RC0	sp|Q95RC0|NAA30_DROME N-alpha-acetyltransferase 30 OS=Drosophila melanogaster GN=CG11412 PE=2 SV=1	-	-	-	-	-	GO:0008080//N-acetyltransferase activity	-	KOG3139	N-acetyltransferase	R	General function prediction only	-	-	-	-	-	-
model.g14874.t1	XP_018278683.1	XP_018278683.1 hypothetical protein CC85DRAFT_328422 [Cutaneotrichosporon oleaginosus]	-	-	-	-	-	-	GO:0006357//regulation of transcription from RNA polymerase II promoter	GO:0001104//RNA polymerase II transcription cofactor activity	GO:0016592//mediator complex	-	-	-	-	-	-	-	-	-	-
model.g14875.t1	XP_018277313.1	XP_018277313.1 hypothetical protein CC85DRAFT_287095 [Cutaneotrichosporon oleaginosus]	-	-	-	-	-	-	-	-	-	-	-	-	-	-	-	-	-	-	-
model.g14876.t1	XP_018276610.1	XP_018276610.1 hypothetical protein CC85DRAFT_293424 [Cutaneotrichosporon oleaginosus]	-	-	-	-	-	-	GO:0006355//regulation of transcription, DNA-templated	GO:0003700//transcription factor activity, sequence-specific DNA binding	-	-	-	-	-	-	-	-	-	-	-
model.g14877.t1	XP_018277961.1	XP_018277961.1 MFS general substrate transporter [Cutaneotrichosporon oleaginosus]	A0A0B5EMG9	sp|A0A0B5EMG9|FUB11_FUSOX Efflux pump FUBT OS=Fusarium oxysporum GN=FUBT PE=1 SV=1	-	-	-	-	GO:0055085//transmembrane transport	-	GO:0016021//integral component of membrane	-	-	-	-	-	-	-	PHI:3381|W7N2B4|FVEG_12533|117187|Fusarium verticillioides|Ear and stalk rot of maize|Monocots|fusaric acid biosynthesis|Gene deletion: full|unaffected pathogenicity	-	-
model.g14878.t1	XP_018282248.1	XP_018282248.1 YVTN repeat-like/Quino protein amine dehydrogenase [Cutaneotrichosporon oleaginosus]	-	-	-	-	-	-	-	-	-	-	-	-	-	-	-	-	-	-	-
model.g14879.t1	XP_018282247.1	XP_018282247.1 ADK-domain-containing protein [Cutaneotrichosporon oleaginosus]	A5GVX9	sp|A5GVX9|KAD_SYNR3 Adenylate kinase OS=Synechococcus sp. (strain RCC307) GN=adk PE=3 SV=1	-	-	-	-	-	-	-	KOG3078	Adenylate kinase	F	Nucleotide transport and metabolism	-	-	-	-	-	-
model.g14880.t1	-	-	-	-	-	-	-	-	-	-	-	-	-	-	-	-	-	-	-	-	-
model.g14881.t1	XP_018278803.1	XP_018278803.1 hypothetical protein CC85DRAFT_285716 [Cutaneotrichosporon oleaginosus]	-	-	-	-	-	-	GO:0006508//proteolysis	GO:0004222//metalloendopeptidase activity	-	-	-	-	-	-	-	-	-	-	-
model.g14882.t1	-	-	-	-	-	-	-	-	-	-	-	-	-	-	-	-	-	-	-	-	-
model.g14883.t1	-	-	-	-	-	-	-	-	-	-	-	-	-	-	-	-	-	-	-	-	-
model.g14884.t1	XP_018278802.1	XP_018278802.1 hypothetical protein CC85DRAFT_285713 [Cutaneotrichosporon oleaginosus]	-	-	-	-	-	-	-	-	-	-	-	-	-	-	-	-	-	-	-
model.g14885.t1	XP_018278802.1	XP_018278802.1 hypothetical protein CC85DRAFT_285713 [Cutaneotrichosporon oleaginosus]	-	-	-	-	-	-	-	-	-	-	-	-	-	-	-	-	-	-	-
model.g14886.t1	XP_018278802.1	XP_018278802.1 hypothetical protein CC85DRAFT_285713 [Cutaneotrichosporon oleaginosus]	-	-	-	-	-	-	-	-	-	-	-	-	-	-	-	-	-	-	-
model.g14887.t1	XP_018278788.1	XP_018278788.1 hypothetical protein CC85DRAFT_328353 [Cutaneotrichosporon oleaginosus]	Q873N0	sp|Q873N0|GWT1_CRYNH GPI-anchored wall transfer protein 1 OS=Cryptococcus neoformans var. grubii serotype A (strain H99 / ATCC 208821 / CBS 10515 / FGSC 9487) GN=GWT1 PE=3 SV=1	K05283	PIGW	glucosaminylphosphatidylinositol acyltransferase	EC:2.3.-.-	GO:0006506//GPI anchor biosynthetic process	GO:0016746//transferase activity, transferring acyl groups	GO:0016021//integral component of membrane	KOG0411	Uncharacterized membrane protein	S	Function unknown	-	-	-	-	-	-
model.g14888.t1	-	-	-	-	-	-	-	-	-	-	-	-	-	-	-	-	-	-	-	-	-
model.g14889.t1	XP_018277163.1	XP_018277163.1 hypothetical protein CC85DRAFT_263434, partial [Cutaneotrichosporon oleaginosus]	O74327	sp|O74327|AVT5_SCHPO Vacuolar amino acid transporter 5 OS=Schizosaccharomyces pombe (strain 972 / ATCC 24843) GN=avt5 PE=3 SV=1	-	-	-	-	-	-	-	KOG1305	Amino acid transporter protein	E	Amino acid transport and metabolism	-	-	-	-	-	-
model.g14890.t1	XP_018277162.1	XP_018277162.1 hypothetical protein CC85DRAFT_329734 [Cutaneotrichosporon oleaginosus]	-	-	-	-	-	-	-	GO:0005515//protein binding	-	-	-	-	-	-	-	-	-	-	-
model.g14891.t1	XP_018277161.1	XP_018277161.1 TPR-like protein [Cutaneotrichosporon oleaginosus]	-	-	K13342	PEX5,PXR1	peroxin-5	-	-	-	-	KOG1125	TPR repeat-containing protein	R	General function prediction only	-	-	-	-	-	-
model.g14892.t1	XP_018277160.1	XP_018277160.1 hypothetical protein CC85DRAFT_287283 [Cutaneotrichosporon oleaginosus]	-	-	-	-	-	-	-	-	-	-	-	-	-	-	-	-	-	-	-
model.g14893.t1	XP_018278807.1	XP_018278807.1 DUF455-domain-containing protein [Cutaneotrichosporon oleaginosus]	-	-	-	-	-	-	-	-	-	-	-	-	-	-	-	-	-	-	-
model.g14894.t1	XP_018278806.1	XP_018278806.1 hypothetical protein CC85DRAFT_328369 [Cutaneotrichosporon oleaginosus]	-	-	-	-	-	-	-	-	-	-	-	-	-	-	-	-	-	-	-
model.g14895.t1	XP_018278805.1	XP_018278805.1 hypothetical protein CC85DRAFT_285719 [Cutaneotrichosporon oleaginosus]	Q3ZC66	sp|Q3ZC66|CRIPT_BOVIN Cysteine-rich PDZ-binding protein OS=Bos taurus GN=CRIPT PE=1 SV=1	-	-	-	-	-	-	-	KOG3476	Microtubule-associated protein CRIPT	Z	Cytoskeleton	-	-	-	-	-	-
model.g14896.t1	-	-	-	-	-	-	-	-	-	-	-	-	-	-	-	-	-	-	-	-	-
model.g14905.t1	XP_018281340.1	XP_018281340.1 sulfiredoxin [Cutaneotrichosporon oleaginosus]	-	-	-	-	-	-	-	-	-	-	-	-	-	-	-	-	PHI:3825|J9VFB0|Srx1|5207|Cryptococcus neoformans|No data found|Rodents|required for cells to counteract peroxide stress|Gene disruption; gene complementation|reduced virulence	-	-
model.g14906.t1	XP_018281339.1	XP_018281339.1 hypothetical protein CC85DRAFT_295396 [Cutaneotrichosporon oleaginosus]	-	-	K06678	YCG1,CAPG	condensin complex subunit 3	-	-	-	-	-	-	-	-	-	-	-	-	-	-
model.g14907.t1	XP_018281338.1	XP_018281338.1 hypothetical protein CC85DRAFT_283150 [Cutaneotrichosporon oleaginosus]	-	-	-	-	-	-	GO:0000278//mitotic cell cycle	-	GO:0000775//chromosome, centromeric region	-	-	-	-	-	-	-	-	-	-
model.g14908.t1	XP_018281337.1	XP_018281337.1 ESCRT-1 complex, Vps28 subunit [Cutaneotrichosporon oleaginosus]	Q54NF1	sp|Q54NF1|VPS28_DICDI Vacuolar protein sorting-associated protein 28 OS=Dictyostelium discoideum GN=vps28 PE=3 SV=1	K12184	VPS28	ESCRT-I complex subunit VPS28	-	-	-	-	KOG3284	Vacuolar sorting protein VPS28	U	Intracellular trafficking, secretion, and vesicular transport	-	-	-	-	-	-
model.g14909.t1	XP_018281336.1	XP_018281336.1 mitochondrial carrier [Cutaneotrichosporon oleaginosus]	-	-	-	-	-	-	-	-	-	-	-	-	-	-	-	-	-	-	-
model.g14910.t1	XP_018278157.1	XP_018278157.1 putative Rho GTPase [Cutaneotrichosporon oleaginosus]	Q6RUV5	sp|Q6RUV5|RAC1_RAT Ras-related C3 botulinum toxin substrate 1 OS=Rattus norvegicus GN=Rac1 PE=1 SV=1	K04392	RAC1	Ras-related C3 botulinum toxin substrate 1	-	-	GO:0003924//GTPase activity;GO:0005525//GTP binding	-	KOG0393	Ras-related small GTPase, Rho type	R	General function prediction only	-	-	-	PHI:3831|V6RR76|Fgrac1|5518|Fusarium graminearum|Fusarium head blight|Monocots|Rho GTPases|Gene deletion; gene complementation|reduced virulence	CDC42_CANAL	-
model.g14911.t1	XP_018278158.1	XP_018278158.1 hypothetical protein CC85DRAFT_247268 [Cutaneotrichosporon oleaginosus]	-	-	-	-	-	-	-	-	-	-	-	-	-	-	-	-	-	-	-
model.g14912.t1	XP_018278159.1	XP_018278159.1 transcription factor Tfb4 [Cutaneotrichosporon oleaginosus]	-	-	K03143	TFIIH3,GTF2H3,TFB4	transcription initiation factor TFIIH subunit 3	-	GO:0006289//nucleotide-excision repair;GO:0006355//regulation of transcription, DNA-templated	-	GO:0000439//core TFIIH complex	-	-	-	-	-	-	-	-	-	-
model.g14913.t1	XP_018278160.1	XP_018278160.1 WD40 repeat-like protein [Cutaneotrichosporon oleaginosus]	-	-	K14548	UTP4,CIRH1A	U3 small nucleolar RNA-associated protein 4	-	-	-	-	-	-	-	-	-	-	-	-	-	-
model.g14914.t1	XP_019032114.1	XP_019032114.1 hypothetical protein L198_03494 [Tsuchiyaea wingfieldii CBS 7118]	-	-	-	-	-	-	-	-	-	-	-	-	-	-	-	-	-	-	-
model.g14915.t1	XP_018278161.1	XP_018278161.1 putative cyclohydrolase [Cutaneotrichosporon oleaginosus]	Q9US41	sp|Q9US41|URG1_SCHPO Uracil-regulated protein 1 OS=Schizosaccharomyces pombe (strain 972 / ATCC 24843) GN=urg1 PE=2 SV=1	-	-	-	-	-	-	-	KOG1284	Bifunctional GTP cyclohydrolase II/3,4-dihydroxy-2butanone-4-phosphate synthase	H	Coenzyme transport and metabolism	-	-	-	-	-	-
model.g14916.t1	XP_018278162.1	XP_018278162.1 major facilitator superfamily transporter [Cutaneotrichosporon oleaginosus]	-	-	-	-	-	-	GO:0055085//transmembrane transport	-	GO:0016021//integral component of membrane	-	-	-	-	-	-	-	-	-	-
model.g14917.t1	-	-	-	-	-	-	-	-	-	-	-	-	-	-	-	-	-	-	-	-	-
model.g14918.t1	XP_018281734.1	XP_018281734.1 hypothetical protein CC85DRAFT_255565 [Cutaneotrichosporon oleaginosus]	Q8N8Y5	sp|Q8N8Y5|ZFP41_HUMAN Zinc finger protein 41 homolog OS=Homo sapiens GN=ZFP41 PE=2 SV=1	-	-	-	-	-	-	-	-	-	-	-	-	-	-	-	-	-
model.g14919.t1	XP_018281733.1	XP_018281733.1 Gpi16 subunit, GPI transamidase component [Cutaneotrichosporon oleaginosus]	-	-	K05292	PIGT	GPI-anchor transamidase subunit T	-	GO:0016255//attachment of GPI anchor to protein	-	GO:0042765//GPI-anchor transamidase complex	-	-	-	-	-	-	-	-	-	-
model.g14920.t1	XP_018281732.1	XP_018281732.1 DUF254-domain-containing protein [Cutaneotrichosporon oleaginosus]	P0CO83	sp|P0CO83|MON1_CRYNB Vacuolar fusion protein MON1 OS=Cryptococcus neoformans var. neoformans serotype D (strain B-3501A) GN=MON1 PE=3 SV=1	K20195	MON1	vacuolar fusion protein MON1	-	-	-	-	-	-	-	-	-	-	-	-	-	-
model.g14921.t1	XP_018281847.1	XP_018281847.1 hypothetical protein CC85DRAFT_325863 [Cutaneotrichosporon oleaginosus]	-	-	-	-	-	-	-	-	-	-	-	-	-	-	-	-	-	-	-
model.g14922.t1	XP_018278014.1	XP_018278014.1 hypothetical protein CC85DRAFT_312743 [Cutaneotrichosporon oleaginosus]	-	-	-	-	-	-	-	-	-	-	-	-	-	-	-	-	-	-	-
model.g14923.t1	XP_018278015.1	XP_018278015.1 hypothetical protein CC85DRAFT_297019 [Cutaneotrichosporon oleaginosus]	P0CS71	sp|P0CS71|CTU1_CRYNB Cytoplasmic tRNA 2-thiolation protein 1 OS=Cryptococcus neoformans var. neoformans serotype D (strain B-3501A) GN=NCS6 PE=3 SV=1	K14168	CTU1,NCS6	cytoplasmic tRNA 2-thiolation protein 1	EC:2.7.7.-	-	-	-	KOG2840	Uncharacterized conserved protein with similarity to predicted ATPase of the PP-loop superfamily	R	General function prediction only	-	-	-	-	-	-
model.g14924.t1	XP_018278016.1	XP_018278016.1 MT-A70-domain-containing protein [Cutaneotrichosporon oleaginosus]	Q6EU10	sp|Q6EU10|MTA70_ORYSJ Probable N6-adenosine-methyltransferase MT-A70-like OS=Oryza sativa subsp. japonica GN=Os02g0672600 PE=2 SV=1	-	-	-	-	GO:0006139//nucleobase-containing compound metabolic process	GO:0008168//methyltransferase activity	-	KOG2098	Predicted N6-adenine RNA methylase	A	RNA processing and modification	-	-	-	-	-	-
model.g14925.t1	XP_018278017.1	XP_018278017.1 Adaptor protein complex sigma subunit [Cutaneotrichosporon oleaginosus]	Q9P7N2	sp|Q9P7N2|AP1S1_SCHPO AP-1 complex subunit sigma-1 OS=Schizosaccharomyces pombe (strain 972 / ATCC 24843) GN=vas2 PE=1 SV=1	-	-	-	-	-	-	-	KOG0934	Clathrin adaptor complex, small subunit	U	Intracellular trafficking, secretion, and vesicular transport	gnl|TC-DB|P61966	9.B.278.1.1	AP-1 complex subunit sigma-1A OS=Homo sapiens OX=9606 GN=AP1S1 PE=1 SV=1	-	-	-
model.g14926.t1	XP_018278018.1	XP_018278018.1 UBC-like protein [Cutaneotrichosporon oleaginosus]	Q4VBH4	sp|Q4VBH4|UB2WA_DANRE Probable ubiquitin-conjugating enzyme E2 W-A OS=Danio rerio GN=ube2wa PE=2 SV=2	K10688	UBE2W,UBC16	ubiquitin-conjugating enzyme E2 W	EC:2.3.2.25	-	-	-	-	-	-	-	-	-	-	-	-	-
model.g14927.t1	XP_018278019.1	XP_018278019.1 hypothetical protein CC85DRAFT_120653 [Cutaneotrichosporon oleaginosus]	P0CM76	sp|P0CM76|CLP1_CRYNJ mRNA cleavage and polyadenylation factor CLP1 OS=Cryptococcus neoformans var. neoformans serotype D (strain JEC21 / ATCC MYA-565) GN=CLP1 PE=3 SV=1	K14399	CLP1,HERB	polyribonucleotide 5'-hydroxyl-kinase	EC:2.7.1.78	GO:0031124//mRNA 3'-end processing	-	-	-	-	-	-	-	-	-	-	-	-
model.g14928.t1	XP_018278020.1	XP_018278020.1 N-terminal acetyltransferase A, auxiliary subunit [Cutaneotrichosporon oleaginosus]	-	-	-	-	-	-	-	-	-	-	-	-	-	-	-	-	-	-	-
model.g3717.t1	XP_018276742.1	XP_018276742.1 hypothetical protein CC85DRAFT_287665 [Cutaneotrichosporon oleaginosus]	-	-	-	-	-	-	-	-	-	-	-	-	-	-	-	-	-	-	-
model.g3718.t1	XP_018278689.1	XP_018278689.1 PAP2-domain-containing protein, partial [Cutaneotrichosporon oleaginosus]	-	-	K18693	DPP1,DPPL,PLPP4_5	diacylglycerol diphosphate phosphatase / phosphatidate phosphatase	EC:3.1.3.81 3.1.3.4	-	-	-	-	-	-	-	-	-	-	-	-	-
model.g3719.t1	XP_018278691.1	XP_018278691.1 hypothetical protein CC85DRAFT_260792 [Cutaneotrichosporon oleaginosus]	-	-	-	-	-	-	GO:0000160//phosphorelay signal transduction system;GO:0007165//signal transduction	GO:0000155//phosphorelay sensor kinase activity	-	-	-	-	-	-	-	-	-	-	-
model.g3720.t1	XP_018278692.1	XP_018278692.1 hypothetical protein CC85DRAFT_328428 [Cutaneotrichosporon oleaginosus]	-	-	-	-	-	-	-	-	-	-	-	-	-	-	-	-	-	-	-
model.g3721.t1	XP_018278693.1	XP_018278693.1 DUF862-domain-containing protein [Cutaneotrichosporon oleaginosus]	Q6GLM5	sp|Q6GLM5|DESI1_XENLA Desumoylating isopeptidase 1 OS=Xenopus laevis GN=desi1 PE=2 SV=1	-	-	-	-	GO:0045454//cell redox homeostasis	-	-	KOG0324	Uncharacterized conserved protein	S	Function unknown	-	-	-	-	-	-
model.g3722.t1	XP_018278694.1	XP_018278694.1 Phox-like protein [Cutaneotrichosporon oleaginosus]	-	-	K08502	VAM7	regulator of vacuolar morphogenesis	-	-	GO:0035091//phosphatidylinositol binding	-	-	-	-	-	-	-	-	PHI:4865|I1S7X5|FgVam7|5518|Fusarium graminearum|Fusarium head blight|Eudicots|Regulatory role in cellular differentiation and virulence|Gene deletion: full; gene complementation|loss of pathogenicity	-	-
model.g3723.t1	OCF40079.1	OCF40079.1 hypothetical protein I317_06092 [Kwoniella heveanensis CBS 569]	-	-	K03685	rnc,DROSHA,RNT1	ribonuclease III	EC:3.1.26.3	GO:0006396//RNA processing	GO:0004525//ribonuclease III activity	-	-	-	-	-	-	-	-	-	-	-
model.g3724.t1	XP_018278695.1	XP_018278695.1 transaldolase [Cutaneotrichosporon oleaginosus]	P34214	sp|P34214|TAL1_KLULA Transaldolase OS=Kluyveromyces lactis (strain ATCC 8585 / CBS 2359 / DSM 70799 / NBRC 1267 / NRRL Y-1140 / WM37) GN=TAL1 PE=3 SV=3	K00616	E2.2.1.2,talA,talB	transaldolase	EC:2.2.1.2	GO:0005975//carbohydrate metabolic process	-	-	KOG2772	Transaldolase	G	Carbohydrate transport and metabolism	-	-	-	-	-	-
model.g3725.t1	XP_019042645.1	XP_019042645.1 hypothetical protein I302_09254 [Kwoniella bestiolae CBS 10118]	-	-	-	-	-	-	-	-	-	-	-	-	-	-	-	-	-	-	-
model.g3726.t1	XP_018278696.1	XP_018278696.1 nicotinate-nucleotide pyrophosphorylase [Cutaneotrichosporon oleaginosus]	P43619	sp|P43619|NADC_YEAST Nicotinate-nucleotide pyrophosphorylase [carboxylating] OS=Saccharomyces cerevisiae (strain ATCC 204508 / S288c) GN=BNA6 PE=1 SV=1	K00767	nadC,QPRT	nicotinate-nucleotide pyrophosphorylase (carboxylating)	EC:2.4.2.19	GO:0009435//NAD biosynthetic process	GO:0004514//nicotinate-nucleotide diphosphorylase (carboxylating) activity	-	-	-	-	-	-	-	-	-	-	-
model.g3727.t1	XP_018278697.1	XP_018278697.1 glutathione synthase [Cutaneotrichosporon oleaginosus]	-	-	K21456	GSS	glutathione synthase	EC:6.3.2.3	GO:0006750//glutathione biosynthetic process	GO:0004363//glutathione synthase activity;GO:0005524//ATP binding	-	KOG0021	Glutathione synthetase	Q	Secondary metabolites biosynthesis, transport and catabolism	-	-	-	-	-	-
model.g3728.t1	XP_018278698.1	XP_018278698.1 hypothetical protein CC85DRAFT_228725, partial [Cutaneotrichosporon oleaginosus]	-	-	-	-	-	-	-	-	-	-	-	-	-	-	-	-	-	-	-
model.g3729.t1	XP_018278699.1	XP_018278699.1 DEAD-domain-containing protein [Cutaneotrichosporon oleaginosus]	P0CR03	sp|P0CR03|DBP8_CRYNB ATP-dependent RNA helicase DBP8 OS=Cryptococcus neoformans var. neoformans serotype D (strain B-3501A) GN=DBP8 PE=3 SV=1	-	-	-	-	-	GO:0003676//nucleic acid binding;GO:0005524//ATP binding	-	KOG0340	ATP-dependent RNA helicase	A	RNA processing and modification	-	-	-	-	-	-
model.g3730.t1	XP_018278700.1	XP_018278700.1 hypothetical protein CC85DRAFT_285798 [Cutaneotrichosporon oleaginosus]	-	-	-	-	-	-	-	-	-	-	-	-	-	-	-	-	-	-	-
model.g3731.t1	XP_018278702.1	XP_018278702.1 hypothetical protein CC85DRAFT_328437 [Cutaneotrichosporon oleaginosus]	-	-	-	-	-	-	-	-	-	-	-	-	-	-	-	-	-	-	-
model.g3732.t1	XP_018278703.1	XP_018278703.1 DUF1766-domain-containing protein [Cutaneotrichosporon oleaginosus]	-	-	-	-	-	-	-	-	-	-	-	-	-	-	-	-	-	-	-
model.g3733.t1	XP_018278704.1	XP_018278704.1 hypothetical protein CC85DRAFT_98016 [Cutaneotrichosporon oleaginosus]	Q5AG46	sp|Q5AG46|PGA58_CANAL Predicted GPI-anchored protein 58 OS=Candida albicans (strain SC5314 / ATCC MYA-2876) GN=PGA58 PE=1 SV=1	-	-	-	-	-	-	-	KOG0227	Splicing factor 3a, subunit 2	A	RNA processing and modification	-	-	-	-	-	-
model.g3734.t1	XP_018278706.1	XP_018278706.1 Cse1-domain-containing protein [Cutaneotrichosporon oleaginosus]	-	-	K18423	CSE1,CAS,XPO2	exportin-2 (importin alpha re-exporter)	-	GO:0006886//intracellular protein transport	GO:0005515//protein binding	-	-	-	-	-	-	-	-	-	-	-
model.g14929.t1	-	-	-	-	-	-	-	-	-	-	-	-	-	-	-	-	-	-	-	-	-
model.g14930.t1	XP_018279567.1	XP_018279567.1 Sec7-domain-containing protein [Cutaneotrichosporon oleaginosus]	P61203	sp|P61203|CSN2_RAT COP9 signalosome complex subunit 2 OS=Rattus norvegicus GN=Cops2 PE=1 SV=1	K18442	ARFGEF,BIG	brefeldin A-inhibited guanine nucleotide-exchange protein	-	GO:0032012//regulation of ARF protein signal transduction	GO:0005086//ARF guanyl-nucleotide exchange factor activity	-	KOG1464	COP9 signalosome, subunit CSN2	OT	Posttranslational modification, protein turnover, chaperones;Signal transduction mechanisms	-	-	-	-	-	-
model.g14931.t1	XP_018279565.1	XP_018279565.1 hypothetical protein CC85DRAFT_284831 [Cutaneotrichosporon oleaginosus]	P87141	sp|P87141|MIP1_SCHPO Target of rapamycin complex 1 subunit mip1 OS=Schizosaccharomyces pombe (strain 972 / ATCC 24843) GN=mip1 PE=1 SV=1	K07204	RAPTOR	regulatory associated protein of mTOR	-	-	-	-	KOG1517	Guanine nucleotide binding protein MIP1	D	Cell cycle control, cell division, chromosome partitioning	-	-	-	-	-	-
model.g14932.t1	XP_018277917.1	XP_018277917.1 FMN-linked oxidoreductase [Cutaneotrichosporon oleaginosus]	P0CN29	sp|P0CN29|DUS3_CRYNB tRNA-dihydrouridine(47) synthase [NAD(P)(+)] OS=Cryptococcus neoformans var. neoformans serotype D (strain B-3501A) GN=DUS3 PE=3 SV=1	-	-	-	-	GO:0008033//tRNA processing;GO:0055114//oxidation-reduction process	GO:0017150//tRNA dihydrouridine synthase activity;GO:0050660//flavin adenine dinucleotide binding	-	KOG2333	Uncharacterized conserved protein	R	General function prediction only	-	-	-	-	-	-
model.g14933.t1	XP_018277919.1	XP_018277919.1 Sm-like ribonucleo protein [Cutaneotrichosporon oleaginosus]	Q9VU02	sp|Q9VU02|SMD1_DROME Probable small nuclear ribonucleoprotein Sm D1 OS=Drosophila melanogaster GN=SmD1 PE=1 SV=1	K11087	SNRPD1,SMD1	small nuclear ribonucleoprotein D1	-	-	-	-	KOG3428	Small nuclear ribonucleoprotein SMD1 and related snRNPs	A	RNA processing and modification	-	-	-	-	-	-
model.g14934.t1	XP_018277920.1	XP_018277920.1 putative Serine/threonine kinase receptor associated protein [Cutaneotrichosporon oleaginosus]	Q9Z1Z2	sp|Q9Z1Z2|STRAP_MOUSE Serine-threonine kinase receptor-associated protein OS=Mus musculus GN=Strap PE=1 SV=2	-	-	-	-	-	GO:0005515//protein binding	-	-	-	-	-	-	-	-	-	-	-
model.g14935.t1	XP_018277921.1	XP_018277921.1 hypothetical protein CC85DRAFT_247698 [Cutaneotrichosporon oleaginosus]	-	-	K05535	MNN2	alpha 1,2-mannosyltransferase	EC:2.4.1.-	GO:0006486//protein glycosylation	GO:0016757//transferase activity, transferring glycosyl groups	-	-	-	-	-	-	-	-	-	-	GT71
model.g14936.t1	XP_018277922.1	XP_018277922.1 hypothetical protein CC85DRAFT_286462 [Cutaneotrichosporon oleaginosus]	-	-	-	-	-	-	-	-	-	-	-	-	-	-	-	-	-	-	-
model.g14937.t1	-	-	-	-	-	-	-	-	-	-	-	-	-	-	-	-	-	-	-	-	-
model.g14938.t1	-	-	-	-	-	-	-	-	-	GO:0008270//zinc ion binding	-	-	-	-	-	-	-	-	-	-	-
model.g14939.t1	XP_018282956.1	XP_018282956.1 batten's disease protein Cln3 [Cutaneotrichosporon oleaginosus]	P0CM43	sp|P0CM43|BTN1_CRYNB Protein BTN1 OS=Cryptococcus neoformans var. neoformans serotype D (strain B-3501A) GN=BTN1 PE=3 SV=1	-	-	-	-	-	-	GO:0016020//membrane	-	-	-	-	-	-	-	-	-	-
model.g14940.t1	XP_018282955.1	XP_018282955.1 glutamyl-tRNA synthetase [Cutaneotrichosporon oleaginosus]	O13775	sp|O13775|SYEC_SCHPO Probable glutamate--tRNA ligase, cytoplasmic OS=Schizosaccharomyces pombe (strain 972 / ATCC 24843) GN=gus1 PE=1 SV=1	K01885	EARS,gltX	glutamyl-tRNA synthetase	EC:6.1.1.17	GO:0043039//tRNA aminoacylation	GO:0005524//ATP binding;GO:0016876//ligase activity, forming aminoacyl-tRNA and related compounds	-	KOG1147	Glutamyl-tRNA synthetase	J	Translation, ribosomal structure and biogenesis	-	-	-	PHI:2521|Q4WEM7|GUS1|746128|Aspergillus fumigatus|Invasive pulmonary aspergillosis|Lethal pathogen phenotype|Glutamate-tRNA sythetase|Altered gene expression / gene regulation|lethal	-	-
model.g14941.t1	XP_018282954.1	XP_018282954.1 hypothetical protein CC85DRAFT_281568 [Cutaneotrichosporon oleaginosus]	-	-	-	-	-	-	-	-	-	-	-	-	-	-	-	-	-	-	-
model.g14942.t1	XP_018282953.1	XP_018282953.1 hypothetical protein CC85DRAFT_298656 [Cutaneotrichosporon oleaginosus]	-	-	-	-	-	-	-	GO:0042393//histone binding	GO:0005634//nucleus	-	-	-	-	-	-	-	-	-	-
model.g14943.t1	XP_018275244.1	XP_018275244.1 hypothetical protein CC85DRAFT_331337 [Cutaneotrichosporon oleaginosus]	-	-	-	-	-	-	-	-	-	-	-	-	-	-	-	-	-	-	-
model.g14944.t1	EKD03403.1	EKD03403.1 hypothetical protein A1Q2_02290 [Trichosporon asahii var. asahii CBS 8904]	P50582	sp|P50582|HSK1_SCHPO Cell cycle serine/threonine-protein kinase hsk1 OS=Schizosaccharomyces pombe (strain 972 / ATCC 24843) GN=hsk1 PE=1 SV=1	K02214	CDC7	cell division control protein 7	EC:2.7.11.1	GO:0006468//protein phosphorylation	GO:0004672//protein kinase activity;GO:0005524//ATP binding	-	KOG1167	Serine/threonine protein kinase of the CDC7 subfamily involved in DNA synthesis, repair and recombination	L	Replication, recombination and repair	-	-	-	-	-	-
model.g14945.t1	XP_018275246.1	XP_018275246.1 cystathionine beta-synthase [Cutaneotrichosporon oleaginosus]	P32232	sp|P32232|CBS_RAT Cystathionine beta-synthase OS=Rattus norvegicus GN=Cbs PE=1 SV=3	K01697	CBS	cystathionine beta-synthase	EC:4.2.1.22	-	-	-	KOG1252	Cystathionine beta-synthase and related enzymes	E	Amino acid transport and metabolism	-	-	-	PHI:6556|Q4X256|mecA|746128|Aspergillus fumigatus|Invasive pulmonary aspergillosis|Rodents|Cystathionine-beta -synthase|Gene deletion: full|reduced virulence	-	-
model.g14946.t1	XP_018281843.1	XP_018281843.1 ARM repeat-containing protein [Cutaneotrichosporon oleaginosus]	-	-	K14327	UPF2,RENT2	regulator of nonsense transcripts 2	-	-	GO:0003723//RNA binding;GO:0005515//protein binding	-	-	-	-	-	-	-	-	-	-	-
model.g14947.t1	XP_018281844.1	XP_018281844.1 hypothetical protein CC85DRAFT_325860 [Cutaneotrichosporon oleaginosus]	-	-	-	-	-	-	-	-	-	-	-	-	-	-	-	-	-	-	-
model.g14948.t1	XP_018281845.1	XP_018281845.1 DEAD-domain-containing protein [Cutaneotrichosporon oleaginosus]	P0CQ77	sp|P0CQ77|DBP2_CRYNB ATP-dependent RNA helicase DBP2-A OS=Cryptococcus neoformans var. neoformans serotype D (strain B-3501A) GN=DBP2 PE=3 SV=1	K12823	DDX5,DBP2	ATP-dependent RNA helicase DDX5/DBP2	EC:3.6.4.13	-	GO:0003676//nucleic acid binding;GO:0005524//ATP binding	-	KOG0331	ATP-dependent RNA helicase	A	RNA processing and modification	-	-	-	-	-	-
model.g14949.t1	XP_018279075.1	XP_018279075.1 hypothetical protein CC85DRAFT_285318 [Cutaneotrichosporon oleaginosus]	-	-	-	-	-	-	-	-	-	-	-	-	-	-	-	-	-	-	-
model.g14950.t1	-	-	-	-	-	-	-	-	-	-	-	-	-	-	-	-	-	-	-	-	-
model.g14951.t1	-	-	-	-	-	-	-	-	-	-	-	-	-	-	-	-	-	-	-	-	-
model.g14952.t1	XP_018279077.1	XP_018279077.1 hypothetical protein CC85DRAFT_285319 [Cutaneotrichosporon oleaginosus]	-	-	K10563	mutM,fpg	formamidopyrimidine-DNA glycosylase	EC:3.2.2.23 4.2.99.18	GO:0006284//base-excision repair;GO:0006289//nucleotide-excision repair	GO:0003684//damaged DNA binding;GO:0003906//DNA-(apurinic or apyrimidinic site) lyase activity;GO:0008270//zinc ion binding;GO:0016799//hydrolase activity, hydrolyzing N-glycosyl compounds	-	-	-	-	-	-	-	-	-	-	-
model.g14953.t1	XP_018279078.1	XP_018279078.1 PLP-dependent transferase [Cutaneotrichosporon oleaginosus]	Q05567	sp|Q05567|SGPL_YEAST Sphingosine-1-phosphate lyase OS=Saccharomyces cerevisiae (strain ATCC 204508 / S288c) GN=DPL1 PE=1 SV=1	K01634	SGPL1,DPL1	sphinganine-1-phosphate aldolase	EC:4.1.2.27	GO:0019752//carboxylic acid metabolic process	GO:0016831//carboxy-lyase activity;GO:0030170//pyridoxal phosphate binding	-	-	-	-	-	-	-	-	PHI:6885|Q63IP8|BPSS2021|28450|Burkholderia pseudomallei|Melioidosis|Rodents|Putative decarboxylase|Gene mutation; gene complementation|reduced virulence	-	-
model.g14954.t1	XP_018279079.1	XP_018279079.1 hypothetical protein CC85DRAFT_285323 [Cutaneotrichosporon oleaginosus]	-	-	-	-	-	-	GO:0006368//transcription elongation from RNA polymerase II promoter;GO:0016570//histone modification	-	GO:0016593//Cdc73/Paf1 complex	-	-	-	-	-	-	-	-	-	-
model.g14955.t1	XP_018276578.1	XP_018276578.1 putative ER to Golgi transport-related protein [Cutaneotrichosporon oleaginosus]	Q5R664	sp|Q5R664|COPB2_PONAB Coatomer subunit beta' OS=Pongo abelii GN=COPB2 PE=2 SV=1	-	-	-	-	GO:0006886//intracellular protein transport;GO:0016192//vesicle-mediated transport	GO:0005198//structural molecule activity	GO:0030117//membrane coat	KOG0276	Vesicle coat complex COPI, beta' subunit	U	Intracellular trafficking, secretion, and vesicular transport	gnl|TC-DB|P41811	3.A.31.1.1	Coatomer subunit beta' OS=Saccharomyces cerevisiae (strain ATCC 204508 / S288c) OX=559292 GN=SEC27 PE=1 SV=1	-	-	-
model.g14956.t1	XP_018276577.1	XP_018276577.1 rhomboid-domain-containing protein [Cutaneotrichosporon oleaginosus]	-	-	-	-	-	-	-	GO:0004252//serine-type endopeptidase activity	GO:0016021//integral component of membrane	-	-	-	-	-	-	-	-	-	-
model.g14957.t1	XP_018276576.1	XP_018276576.1 WD40 repeat-like protein [Cutaneotrichosporon oleaginosus]	-	-	-	-	-	-	-	-	-	-	-	-	-	-	-	-	-	-	-
model.g14958.t1	XP_018274840.1	XP_018274840.1 S-adenosyl-L-methionine-dependent methyltransferase [Cutaneotrichosporon oleaginosus]	-	-	-	-	-	-	-	-	-	-	-	-	-	-	-	-	-	-	-
model.g14959.t1	-	-	-	-	-	-	-	-	-	-	-	-	-	-	-	-	-	-	-	-	-
model.g14960.t1	XP_018274839.1	XP_018274839.1 seven-hairpin glycosidase [Cutaneotrichosporon oleaginosus]	-	-	K01230	MAN1A_C,MNS1_2	mannosyl-oligosaccharide alpha-1,2-mannosidase	EC:3.2.1.113	-	GO:0004571//mannosyl-oligosaccharide 1,2-alpha-mannosidase activity;GO:0005509//calcium ion binding	GO:0016020//membrane	-	-	-	-	-	-	-	-	-	GH47
model.g14961.t1	XP_018276306.1	XP_018276306.1 putative chorismate mutase [Cutaneotrichosporon oleaginosus]	O13739	sp|O13739|CHMU_SCHPO Probable chorismate mutase OS=Schizosaccharomyces pombe (strain 972 / ATCC 24843) GN=SPAC16E8.04c PE=3 SV=1	K01850	E5.4.99.5	chorismate mutase	EC:5.4.99.5	GO:0046417//chorismate metabolic process	-	-	KOG0795	Chorismate mutase	E	Amino acid transport and metabolism	-	-	-	-	-	-
model.g14962.t1	XP_018276307.1	XP_018276307.1 hypothetical protein CC85DRAFT_177491 [Cutaneotrichosporon oleaginosus]	-	-	-	-	-	-	-	-	-	-	-	-	-	-	-	-	-	-	-
model.g14963.t1	XP_018276308.1	XP_018276308.1 PAP2-domain-containing protein [Cutaneotrichosporon oleaginosus]	Q10142	sp|Q10142|AUR1_SCHPO Inositol phosphorylceramide synthase catalytic subunit aur1 OS=Schizosaccharomyces pombe (strain 972 / ATCC 24843) GN=aur1 PE=1 SV=1	-	-	-	-	-	-	-	-	-	-	-	-	-	-	PHI:218|Q9Y7A1|IPC1|5207|Cryptococcus neoformans|Cryptococcosis|Rabbits & hares|Inositol-phosphoryl ceramide synthase 1|Altered gene expression / gene regulation: downregulation|reduced virulence	C4YR14_CANAW	-
model.g14964.t1	XP_018276309.1	XP_018276309.1 hypothetical protein CC85DRAFT_313658 [Cutaneotrichosporon oleaginosus]	-	-	-	-	-	-	-	-	-	-	-	-	-	-	-	-	-	-	-
model.g14965.t1	-	-	-	-	-	-	-	-	-	-	-	-	-	-	-	-	-	-	-	-	-
model.g14966.t1	XP_018282962.1	XP_018282962.1 hypothetical protein CC85DRAFT_298665 [Cutaneotrichosporon oleaginosus]	-	-	-	-	-	-	-	-	-	-	-	-	-	-	-	-	-	-	-
model.g14967.t1	XP_018282961.1	XP_018282961.1 IkappaB kinase complex, IKAP component [Cutaneotrichosporon oleaginosus]	-	-	-	-	-	-	GO:0002098//tRNA wobble uridine modification;GO:0006355//regulation of transcription, DNA-templated	-	GO:0033588//Elongator holoenzyme complex	-	-	-	-	-	-	-	-	-	-
model.g14968.t1	XP_018282960.1	XP_018282960.1 transmembrane protein [Cutaneotrichosporon oleaginosus]	Q9P787	sp|Q9P787|YNY3_SCHPO ER membrane protein complex subunit 3 OS=Schizosaccharomyces pombe (strain 972 / ATCC 24843) GN=SPBC1711.03 PE=3 SV=1	-	-	-	-	-	-	GO:0016020//membrane	KOG3188	Uncharacterized conserved protein	S	Function unknown	-	-	-	-	-	-
model.g14969.t1	XP_018282959.1	XP_018282959.1 OPT superfamily oligopeptide transporter [Cutaneotrichosporon oleaginosus]	-	-	-	-	-	-	GO:0055085//transmembrane transport	-	-	-	-	-	-	gnl|TC-DB|Q54EF1	2.A.67.2.6	Putative uncharacterized protein OS=Dictyostelium discoideum GN=DDB_0183975 PE=4 SV=1	-	-	-
model.g14970.t1	XP_018282958.1	XP_018282958.1 galactose-binding like protein [Cutaneotrichosporon oleaginosus]	Q9ZPW2	sp|Q9ZPW2|APC10_ARATH Anaphase-promoting complex subunit 10 OS=Arabidopsis thaliana GN=APC10 PE=1 SV=2	K03357	APC10,ANAPC10,DOC1	anaphase-promoting complex subunit 10	-	-	-	-	KOG3437	Anaphase-promoting complex (APC), subunit 10	DO	Cell cycle control, cell division, chromosome partitioning;Posttranslational modification, protein turnover, chaperones	-	-	-	-	-	-
model.g14971.t1	XP_018282957.1	XP_018282957.1 ubiquitinyl hydrolase [Cutaneotrichosporon oleaginosus]	-	-	-	-	-	-	GO:0016579//protein deubiquitination	GO:0036459//thiol-dependent ubiquitinyl hydrolase activity	-	-	-	-	-	-	-	-	-	-	-
model.g14972.t1	XP_018281591.1	XP_018281591.1 DUF543-domain-containing protein [Cutaneotrichosporon oleaginosus]	Q7RYI0	sp|Q7RYI0|MIC10_NEUCR MICOS complex subunit mic10 OS=Neurospora crassa (strain ATCC 24698 / 74-OR23-1A / CBS 708.71 / DSM 1257 / FGSC 987) GN=mic10 PE=3 SV=1	-	-	-	-	-	-	-	-	-	-	-	-	-	-	-	-	-
model.g14973.t1	XP_018281590.1	XP_018281590.1 hypothetical protein CC85DRAFT_299966 [Cutaneotrichosporon oleaginosus]	-	-	-	-	-	-	-	-	-	-	-	-	-	-	-	-	-	-	-
model.g14974.t1	XP_018281589.1	XP_018281589.1 putative D-arabinono-1,4-lactone oxidase [Cutaneotrichosporon oleaginosus]	-	-	K00103	GULO	L-gulonolactone oxidase	EC:1.1.3.8	GO:0055114//oxidation-reduction process	GO:0003885//D-arabinono-1,4-lactone oxidase activity	GO:0016020//membrane	-	-	-	-	-	-	-	-	-	-
model.g14975.t1	XP_018281588.1	XP_018281588.1 hypothetical protein CC85DRAFT_283006 [Cutaneotrichosporon oleaginosus]	-	-	-	-	-	-	-	GO:0005524//ATP binding	-	-	-	-	-	-	-	-	-	-	-
model.g14976.t1	XP_018281587.1	XP_018281587.1 mitochondrial putative Isoleucyl-tRNA synthetase [Cutaneotrichosporon oleaginosus]	P73505	sp|P73505|SYI_SYNY3 Isoleucine--tRNA ligase OS=Synechocystis sp. (strain PCC 6803 / Kazusa) GN=ileS PE=3 SV=1	K01870	IARS,ileS	isoleucyl-tRNA synthetase	EC:6.1.1.5	GO:0006418//tRNA aminoacylation for protein translation	GO:0000166//nucleotide binding;GO:0004812//aminoacyl-tRNA ligase activity;GO:0005524//ATP binding	-	KOG0433	Isoleucyl-tRNA synthetase	J	Translation, ribosomal structure and biogenesis	-	-	-	-	-	-
model.g3735.t1	XP_018277952.1	XP_018277952.1 TPT-domain-containing protein [Cutaneotrichosporon oleaginosus]	-	-	-	-	-	-	-	-	-	-	-	-	-	-	-	-	-	-	-
model.g3736.t1	XP_018277951.1	XP_018277951.1 hypothetical protein CC85DRAFT_286497 [Cutaneotrichosporon oleaginosus]	-	-	-	-	-	-	-	-	-	-	-	-	-	-	-	-	-	-	-
model.g3737.t1	XP_018277950.1	XP_018277950.1 ankyrin [Cutaneotrichosporon oleaginosus]	Q55FM5	sp|Q55FM5|MTPN_DICDI Myotrophin homolog OS=Dictyostelium discoideum GN=mtpn PE=3 SV=1	-	-	-	-	-	GO:0000062//fatty-acyl-CoA binding	-	-	-	-	-	-	-	-	-	-	-
model.g3738.t1	XP_018277949.1	XP_018277949.1 hypothetical protein CC85DRAFT_297055 [Cutaneotrichosporon oleaginosus]	-	-	-	-	-	-	-	GO:0005515//protein binding	-	-	-	-	-	-	-	-	-	-	-
model.g3739.t1	XP_018279509.1	XP_018279509.1 hypothetical protein CC85DRAFT_327716 [Cutaneotrichosporon oleaginosus]	-	-	-	-	-	-	-	-	-	-	-	-	-	-	-	-	-	-	-
model.g3740.t1	-	-	-	-	-	-	-	-	-	-	-	-	-	-	-	-	-	-	-	-	-
model.g3741.t1	-	-	-	-	-	-	-	-	-	-	-	-	-	-	-	-	-	-	-	-	-
model.g3742.t1	-	-	-	-	-	-	-	-	-	-	-	-	-	-	-	-	-	-	-	-	-
model.g3743.t1	XP_018279508.1	XP_018279508.1 hypothetical protein CC85DRAFT_327715 [Cutaneotrichosporon oleaginosus]	-	-	-	-	-	-	-	-	-	-	-	-	-	-	-	-	-	-	-
model.g3744.t1	XP_018279507.1	XP_018279507.1 hypothetical protein CC85DRAFT_301800 [Cutaneotrichosporon oleaginosus]	-	-	-	-	-	-	-	-	-	-	-	-	-	-	-	-	-	-	-
model.g3745.t1	XP_018279507.1	XP_018279507.1 hypothetical protein CC85DRAFT_301800 [Cutaneotrichosporon oleaginosus]	-	-	-	-	-	-	-	-	-	-	-	-	-	-	-	-	-	-	-
model.g3746.t1	XP_018279507.1	XP_018279507.1 hypothetical protein CC85DRAFT_301800 [Cutaneotrichosporon oleaginosus]	-	-	-	-	-	-	-	-	-	-	-	-	-	-	-	-	-	-	-
model.g3747.t1	XP_018279506.1	XP_018279506.1 zf-ZPR1-domain-containing protein [Cutaneotrichosporon oleaginosus]	O13724	sp|O13724|ZPR1_SCHPO Zinc finger protein zpr1 OS=Schizosaccharomyces pombe (strain 972 / ATCC 24843) GN=zpr1 PE=3 SV=1	-	-	-	-	-	GO:0008270//zinc ion binding	-	KOG2703	C4-type Zn-finger protein	R	General function prediction only	-	-	-	-	-	-
model.g3748.t1	XP_018277545.1	XP_018277545.1 putative chromatin remodelling complex ATPase chain [Cutaneotrichosporon oleaginosus]	Q5A310	sp|Q5A310|ISW2_CANAL ISWI chromatin-remodeling complex ATPase ISW2 OS=Candida albicans (strain SC5314 / ATCC MYA-2876) GN=ISW2 PE=2 SV=1	K11654	SMARCA5,SNF2H,ISWI	SWI/SNF-related matrix-associated actin-dependent regulator of chromatin subfamily A member 5	EC:5.6.2.-	-	GO:0005524//ATP binding	-	KOG0385	Chromatin remodeling complex WSTF-ISWI, small subunit	K	Transcription	-	-	-	PHI:1552|I1S0N5|GzMyb016|5518|Fusarium graminearum|Fusarium ear blight|Monocots|transcription factor|Gene deletion|unaffected pathogenicity	-	-
model.g3749.t1	XP_018277546.1	XP_018277546.1 hypothetical protein CC85DRAFT_297230 [Cutaneotrichosporon oleaginosus]	-	-	-	-	-	-	GO:0006352//DNA-templated transcription, initiation	-	GO:0005669//transcription factor TFIID complex	-	-	-	-	-	-	-	-	-	-
model.g3750.t1	XP_018277547.1	XP_018277547.1 GatB/YqeY domain-containing protein [Cutaneotrichosporon oleaginosus]	-	-	-	-	-	-	-	-	-	-	-	-	-	-	-	-	-	-	-
model.g3751.t1	XP_018274969.1	XP_018274969.1 hypothetical protein CC85DRAFT_281064 [Cutaneotrichosporon oleaginosus]	-	-	K10848	ERCC4,XPF	DNA excision repair protein ERCC-4	EC:3.1.-.-	-	GO:0003677//DNA binding;GO:0004518//nuclease activity	-	-	-	-	-	-	-	-	-	-	-
model.g3752.t1	XP_018277558.1	XP_018277558.1 hypothetical protein CC85DRAFT_248296 [Cutaneotrichosporon oleaginosus]	-	-	K04459	DUSP,MKP	dual specificity MAP kinase phosphatase	EC:3.1.3.16 3.1.3.48	GO:0016311//dephosphorylation	GO:0008138//protein tyrosine/serine/threonine phosphatase activity	-	KOG1716	Dual specificity phosphatase	V	Defense mechanisms	-	-	-	-	-	-
model.g3753.t1	XP_018277557.1	XP_018277557.1 hypothetical protein CC85DRAFT_276788 [Cutaneotrichosporon oleaginosus]	-	-	-	-	-	-	-	-	-	-	-	-	-	-	-	-	-	-	-
model.g3754.t1	XP_018277556.1	XP_018277556.1 acid protease [Cutaneotrichosporon oleaginosus]	-	-	-	-	-	-	-	-	-	-	-	-	-	-	-	-	-	-	-
model.g3755.t1	-	-	-	-	-	-	-	-	-	-	-	-	-	-	-	-	-	-	-	-	-
model.g3756.t1	XP_018277555.1	XP_018277555.1 natural resistance-associated macrophage protein [Cutaneotrichosporon oleaginosus]	Q10177	sp|Q10177|PDT1_SCHPO Manganese transporter pdt1 OS=Schizosaccharomyces pombe (strain 972 / ATCC 24843) GN=pdt1 PE=1 SV=1	-	-	-	-	GO:0006810//transport	GO:0005215//transporter activity	GO:0016020//membrane	KOG1291	Mn2+ and Fe2+ transporters of the NRAMP family	P	Inorganic ion transport and metabolism	gnl|TC-DB|Q10177	2.A.55.1.4	Manganese transporter pdt1 OS=Schizosaccharomyces pombe (strain 972 / ATCC 24843) GN=pdt1 PE=1 SV=1	-	-	-
model.g3757.t1	-	-	-	-	-	-	-	-	-	-	-	-	-	-	-	-	-	-	-	-	-
model.g14977.t1	XP_018275255.1	XP_018275255.1 hypothetical protein CC85DRAFT_289209 [Cutaneotrichosporon oleaginosus]	-	-	-	-	-	-	GO:0006355//regulation of transcription, DNA-templated	GO:0003700//transcription factor activity, sequence-specific DNA binding;GO:0043565//sequence-specific DNA binding	GO:0005634//nucleus	-	-	-	-	-	-	-	-	-	-
model.g14978.t1	XP_018275063.1	XP_018275063.1 hypothetical protein CC85DRAFT_289385 [Cutaneotrichosporon oleaginosus]	-	-	-	-	-	-	-	-	-	-	-	-	-	-	-	-	-	-	-
model.g14979.t1	XP_018275062.1	XP_018275062.1 adenine nucleotide alpha hydrolases-like protein [Cutaneotrichosporon oleaginosus]	Q9USQ7	sp|Q9USQ7|DPH6_SCHPO Diphthine--ammonia ligase OS=Schizosaccharomyces pombe (strain 972 / ATCC 24843) GN=mug71 PE=1 SV=1	-	-	-	-	-	-	-	KOG2316	Predicted ATPase (PP-loop superfamily)	R	General function prediction only	-	-	-	-	-	-
model.g14980.t1	XP_018275061.1	XP_018275061.1 hypothetical protein CC85DRAFT_289382 [Cutaneotrichosporon oleaginosus]	-	-	-	-	-	-	-	-	-	-	-	-	-	-	-	-	-	-	-
model.g14981.t1	XP_018275060.1	XP_018275060.1 hypothetical protein CC85DRAFT_294318 [Cutaneotrichosporon oleaginosus]	-	-	-	-	-	-	-	-	-	-	-	-	-	-	-	-	-	-	-
model.g14982.t1	XP_018275060.1	XP_018275060.1 hypothetical protein CC85DRAFT_294318 [Cutaneotrichosporon oleaginosus]	-	-	-	-	-	-	-	-	-	-	-	-	-	-	-	-	-	-	-
model.g14983.t1	-	-	-	-	-	-	-	-	-	-	-	-	-	-	-	-	-	-	-	-	-
model.g14984.t1	-	-	-	-	-	-	-	-	-	-	-	-	-	-	-	-	-	-	-	-	-
model.g14985.t1	EKC99805.1	EKC99805.1 hypothetical protein A1Q2_05884 [Trichosporon asahii var. asahii CBS 8904]	-	-	-	-	-	-	-	-	-	-	-	-	-	-	-	-	-	-	-
model.g14986.t1	XP_018280724.1	XP_018280724.1 P-loop containing nucleoside triphosphate hydrolase protein [Cutaneotrichosporon oleaginosus]	O74945	sp|O74945|RIA1_SCHPO Ribosome assembly protein 1 OS=Schizosaccharomyces pombe (strain 972 / ATCC 24843) GN=ria1 PE=3 SV=1	K14536	RIA1	ribosome assembly protein 1	EC:3.6.5.-	-	GO:0003924//GTPase activity;GO:0005525//GTP binding	-	KOG0467	Translation elongation factor 2/ribosome biogenesis protein RIA1 and related proteins	J	Translation, ribosomal structure and biogenesis	-	-	-	-	-	-
model.g14987.t1	-	-	-	-	-	-	-	-	-	-	-	-	-	-	-	-	-	-	-	-	-
model.g14994.t1	XP_018274886.1	XP_018274886.1 hypothetical protein CC85DRAFT_331645 [Cutaneotrichosporon oleaginosus]	B4RCD1	sp|B4RCD1|RS16_PHEZH 30S ribosomal protein S16 OS=Phenylobacterium zucineum (strain HLK1) GN=rpsP PE=3 SV=1	-	-	-	-	-	-	-	-	-	-	-	-	-	-	PHI:3472|Q8X965|TolA|562|Escherichia coli|Infections|Moths|Periplasm spanning protein|Gene mutation; gene complementation|reduced virulence	-	-
model.g14995.t1	XP_018281112.1	XP_018281112.1 putative clathrin-coated vesicle protein [Cutaneotrichosporon oleaginosus]	-	-	-	-	-	-	-	-	-	-	-	-	-	-	-	-	-	-	-
model.g15007.t1	XP_018278090.1	XP_018278090.1 D-amino acid oxidase [Cutaneotrichosporon oleaginosus]	P80324	sp|P80324|OXDA_RHOTO D-amino-acid oxidase OS=Rhodosporidium toruloides GN=DAO1 PE=1 SV=1	K00273	DAO,aao	D-amino-acid oxidase	EC:1.4.3.3	GO:0055114//oxidation-reduction process	GO:0016491//oxidoreductase activity	-	-	-	-	-	-	-	-	-	-	-
model.g15008.t1	-	-	-	-	-	-	-	-	-	-	-	-	-	-	-	-	-	-	-	-	-
model.g15009.t1	XP_018278092.1	XP_018278092.1 hypothetical protein CC85DRAFT_328864 [Cutaneotrichosporon oleaginosus]	-	-	-	-	-	-	-	-	-	-	-	-	-	-	-	-	-	-	-
model.g15010.t1	CDS03142.1	CDS03142.1 hypothetical protein LRAMOSA00544 [Lichtheimia ramosa]	-	-	-	-	-	-	-	-	-	-	-	-	-	-	-	-	-	-	-
model.g15011.t1	XP_018279806.1	XP_018279806.1 hypothetical protein CC85DRAFT_311784 [Cutaneotrichosporon oleaginosus]	-	-	-	-	-	-	-	-	-	-	-	-	-	-	-	-	-	-	-
model.g15012.t1	XP_018279805.1	XP_018279805.1 A/B/D/E cyclin [Cutaneotrichosporon oleaginosus]	P10815	sp|P10815|CG23_SCHPO G2/mitotic-specific cyclin cdc13 OS=Schizosaccharomyces pombe (strain 972 / ATCC 24843) GN=cdc13 PE=1 SV=1	K23469	CLB2	G2/mitotic-specific cyclin 2	-	-	-	GO:0005634//nucleus	KOG0653	Cyclin B and related kinase-activating proteins	D	Cell cycle control, cell division, chromosome partitioning	-	-	-	PHI:338|Q6X269|CLB2|5270|Ustilago maydis|Corn smut|Monocots|B-type Cyclin|Altered gene expression / gene regulation|reduced virulence	-	-
model.g15013.t1	XP_018279804.1	XP_018279804.1 hypothetical protein CC85DRAFT_291601 [Cutaneotrichosporon oleaginosus]	-	-	-	-	-	-	-	-	-	-	-	-	-	-	-	-	-	-	-
model.g15014.t1	-	-	-	-	-	-	-	-	-	-	-	-	-	-	-	-	-	-	-	-	-
model.g15015.t1	XP_018281774.1	XP_018281774.1 acyl-CoA dehydrogenase NM domain-like protein [Cutaneotrichosporon oleaginosus]	Q92947	sp|Q92947|GCDH_HUMAN Glutaryl-CoA dehydrogenase, mitochondrial OS=Homo sapiens GN=GCDH PE=1 SV=1	K00252	GCDH,gcdH	glutaryl-CoA dehydrogenase	EC:1.3.8.6	GO:0055114//oxidation-reduction process	GO:0016627//oxidoreductase activity, acting on the CH-CH group of donors	-	KOG0138	Glutaryl-CoA dehydrogenase	E	Amino acid transport and metabolism	-	-	-	-	-	-
model.g15016.t1	XP_018281775.1	XP_018281775.1 hypothetical protein CC85DRAFT_240954 [Cutaneotrichosporon oleaginosus]	Q9P6N3	sp|Q9P6N3|SHE9_SCHPO Sensitive to high expression protein 9 homolog, mitochondrial OS=Schizosaccharomyces pombe (strain 972 / ATCC 24843) GN=she9 PE=3 SV=1	-	-	-	-	-	-	-	-	-	-	-	-	-	-	-	-	-
model.g15017.t1	XP_018281776.1	XP_018281776.1 cytoplasm protein [Cutaneotrichosporon oleaginosus]	Q5FQ97	sp|Q5FQ97|GCNK_GLUOX Gluconokinase OS=Gluconobacter oxydans (strain 621H) GN=GOX1709 PE=1 SV=1	K00851	idnK,gntK	gluconokinase	EC:2.7.1.12	-	-	-	-	-	-	-	-	-	-	PHI:6701|A0A0H6FRN3|gntK|666|Vibrio cholerae|Cholera|Rabbits & hares|Thermo-resistant gluconate kinase|Gene mutation; gene complementation|reduced virulence	-	-
model.g15018.t1	XP_018281777.1	XP_018281777.1 Protoporphyrinogen oxidase [Cutaneotrichosporon oleaginosus]	-	-	K00231	PPOX,hemY	protoporphyrinogen/coproporphyrinogen III oxidase	EC:1.3.3.4 1.3.3.15	GO:0055114//oxidation-reduction process	GO:0016491//oxidoreductase activity	-	-	-	-	-	-	-	-	-	-	-
model.g15019.t1	XP_018281778.1	XP_018281778.1 hypothetical protein CC85DRAFT_282773 [Cutaneotrichosporon oleaginosus]	-	-	-	-	-	-	-	-	-	-	-	-	-	-	-	-	-	-	-
model.g15020.t1	XP_018281779.1	XP_018281779.1 hypothetical protein CC85DRAFT_269760 [Cutaneotrichosporon oleaginosus]	P38345	sp|P38345|SDHF4_YEAST Succinate dehydrogenase assembly factor 4, mitochondrial OS=Saccharomyces cerevisiae (strain ATCC 204508 / S288c) GN=SDH8 PE=1 SV=2	-	-	-	-	-	-	-	-	-	-	-	-	-	-	-	-	-
model.g15021.t1	XP_018281780.1	XP_018281780.1 putative proteasome subunit beta type 2 [Cutaneotrichosporon oleaginosus]	P0CQ13	sp|P0CQ13|PSB4_CRYNB Probable proteasome subunit beta type-4 OS=Cryptococcus neoformans var. neoformans serotype D (strain B-3501A) GN=CPR1 PE=3 SV=1	K02734	PSMB2	20S proteasome subunit beta 4	EC:3.4.25.1	GO:0051603//proteolysis involved in cellular protein catabolic process	GO:0004298//threonine-type endopeptidase activity	GO:0005839//proteasome core complex	KOG0177	20S proteasome, regulatory subunit beta type PSMB2/PRE1	O	Posttranslational modification, protein turnover, chaperones	-	-	-	-	-	-
model.g15022.t1	XP_018280384.1	XP_018280384.1 hypothetical protein CC85DRAFT_272086 [Cutaneotrichosporon oleaginosus]	-	-	-	-	-	-	-	-	-	-	-	-	-	-	-	-	-	-	-
model.g15023.t1	XP_018277281.1	XP_018277281.1 hypothetical protein CC85DRAFT_287062 [Cutaneotrichosporon oleaginosus]	-	-	-	-	-	-	GO:0055085//transmembrane transport	-	GO:0016021//integral component of membrane	-	-	-	-	-	-	-	-	-	-
model.g15024.t1	XP_018280385.1	XP_018280385.1 hypothetical protein CC85DRAFT_301060 [Cutaneotrichosporon oleaginosus]	-	-	-	-	-	-	-	-	-	-	-	-	-	-	-	-	-	-	-
model.g15025.t1	XP_018280386.1	XP_018280386.1 hypothetical protein CC85DRAFT_311496 [Cutaneotrichosporon oleaginosus]	-	-	-	-	-	-	-	-	-	-	-	-	-	-	-	-	-	-	-
model.g3758.t1	-	-	-	-	-	-	-	-	-	-	-	-	-	-	-	-	-	-	-	-	-
model.g3759.t1	XP_018280634.1	XP_018280634.1 hypothetical protein CC85DRAFT_32608 [Cutaneotrichosporon oleaginosus]	-	-	-	-	-	-	-	-	-	-	-	-	-	-	-	-	-	-	-
model.g3760.t1	XP_018280633.1	XP_018280633.1 hypothetical protein CC85DRAFT_32503 [Cutaneotrichosporon oleaginosus]	-	-	-	-	-	-	GO:0000160//phosphorelay signal transduction system;GO:0006468//protein phosphorylation;GO:0007165//signal transduction	GO:0000155//phosphorelay sensor kinase activity;GO:0004672//protein kinase activity	-	-	-	-	-	-	-	-	-	-	-
model.g3761.t1	XP_018280630.1	XP_018280630.1 hypothetical protein CC85DRAFT_283928 [Cutaneotrichosporon oleaginosus]	-	-	-	-	-	-	-	-	-	-	-	-	-	-	-	-	-	-	-
model.g3762.t1	-	-	-	-	-	-	-	-	-	-	-	-	-	-	-	-	-	-	-	-	-
model.g3763.t1	XP_018280629.1	XP_018280629.1 family A G protein-coupled receptor-like protein [Cutaneotrichosporon oleaginosus]	-	-	-	-	-	-	GO:0006811//ion transport	GO:0005216//ion channel activity	GO:0016020//membrane	-	-	-	-	-	-	-	-	-	-
model.g3764.t1	XP_018280628.1	XP_018280628.1 DNA polymerase alpha, subunit B [Cutaneotrichosporon oleaginosus]	-	-	K02321	POLA2	DNA polymerase alpha subunit B	-	GO:0006260//DNA replication	GO:0003677//DNA binding;GO:0003887//DNA-directed DNA polymerase activity	-	-	-	-	-	-	-	-	-	-	-
model.g3765.t1	XP_018280627.1	XP_018280627.1 hypothetical protein CC85DRAFT_283923 [Cutaneotrichosporon oleaginosus]	-	-	-	-	-	-	-	-	-	-	-	-	-	-	-	-	-	-	-
model.g3766.t1	XP_018280625.1	XP_018280625.1 mitochondrial carrier [Cutaneotrichosporon oleaginosus]	-	-	-	-	-	-	-	-	-	-	-	-	-	-	-	-	-	-	-
model.g3767.t1	XP_018280623.1	XP_018280623.1 hypothetical protein CC85DRAFT_225114, partial [Cutaneotrichosporon oleaginosus]	-	-	-	-	-	-	GO:0006351//transcription, DNA-templated	GO:0003677//DNA binding;GO:0008270//zinc ion binding	GO:0005634//nucleus	-	-	-	-	-	-	-	-	-	-
model.g3768.t1	XP_018280622.1	XP_018280622.1 hypothetical protein CC85DRAFT_283918 [Cutaneotrichosporon oleaginosus]	-	-	-	-	-	-	GO:0006351//transcription, DNA-templated;GO:0006355//regulation of transcription, DNA-templated	GO:0000981//RNA polymerase II transcription factor activity, sequence-specific DNA binding;GO:0003677//DNA binding;GO:0008270//zinc ion binding	GO:0005634//nucleus	-	-	-	-	-	-	-	-	-	-
model.g3769.t1	XP_018280621.1	XP_018280621.1 hypothetical protein CC85DRAFT_326786 [Cutaneotrichosporon oleaginosus]	-	-	-	-	-	-	-	-	-	-	-	-	-	-	-	-	-	-	-
model.g3770.t1	XP_018280619.1	XP_018280619.1 hypothetical protein CC85DRAFT_257595 [Cutaneotrichosporon oleaginosus]	-	-	-	-	-	-	GO:0055085//transmembrane transport	-	GO:0016021//integral component of membrane	-	-	-	-	-	-	-	-	-	-
model.g3771.t1	XP_018279177.1	XP_018279177.1 putative MFS multidrug transporter [Cutaneotrichosporon oleaginosus]	A0A0B5EMG9	sp|A0A0B5EMG9|FUB11_FUSOX Efflux pump FUBT OS=Fusarium oxysporum GN=FUBT PE=1 SV=1	-	-	-	-	GO:0055085//transmembrane transport	-	GO:0016021//integral component of membrane	-	-	-	-	-	-	-	PHI:3381|W7N2B4|FVEG_12533|117187|Fusarium verticillioides|Ear and stalk rot of maize|Monocots|fusaric acid biosynthesis|Gene deletion: full|unaffected pathogenicity	-	-
model.g3772.t1	XP_018279176.1	XP_018279176.1 hypothetical protein CC85DRAFT_285226 [Cutaneotrichosporon oleaginosus]	-	-	-	-	-	-	-	-	-	-	-	-	-	-	-	-	-	-	-
model.g3773.t1	-	-	-	-	-	-	-	-	-	-	-	-	-	-	-	-	-	-	-	-	-
model.g3774.t1	XP_018280640.1	XP_018280640.1 hypothetical protein CC85DRAFT_32681 [Cutaneotrichosporon oleaginosus]	-	-	-	-	-	-	-	-	-	-	-	-	-	-	-	-	-	-	-
model.g3775.t1	-	-	-	-	-	-	-	-	-	-	-	-	-	-	-	-	-	-	-	-	-
model.g3776.t1	XP_018280641.1	XP_018280641.1 hypothetical protein CC85DRAFT_283940 [Cutaneotrichosporon oleaginosus]	Q91Z53	sp|Q91Z53|GRHPR_MOUSE Glyoxylate reductase/hydroxypyruvate reductase OS=Mus musculus GN=Grhpr PE=1 SV=1	K00049	GRHPR	glyoxylate/hydroxypyruvate reductase	EC:1.1.1.79 1.1.1.81	GO:0008152//metabolic process;GO:0055114//oxidation-reduction process	GO:0016616//oxidoreductase activity, acting on the CH-OH group of donors, NAD or NADP as acceptor;GO:0051287//NAD binding	-	KOG0069	Glyoxylate/hydroxypyruvate reductase (D-isomer-specific 2-hydroxy acid dehydrogenase superfamily)	C	Energy production and conversion	-	-	-	-	-	-
model.g15048.t1	XP_018278229.1	XP_018278229.1 putative DNA binding protein [Cutaneotrichosporon oleaginosus]	P0CO05	sp|P0CO05|H3_CRYNB Histone H3 OS=Cryptococcus neoformans var. neoformans serotype D (strain B-3501A) GN=HHT1 PE=3 SV=1	-	-	-	-	-	GO:0003677//DNA binding	-	KOG1745	Histones H3 and H4	B	Chromatin structure and dynamics	-	-	-	-	-	-
model.g15049.t1	XP_018278228.1	XP_018278228.1 hypothetical protein CC85DRAFT_286139 [Cutaneotrichosporon oleaginosus]	-	-	-	-	-	-	GO:0006357//regulation of transcription from RNA polymerase II promoter	GO:0001104//RNA polymerase II transcription cofactor activity	GO:0016592//mediator complex	-	-	-	-	-	-	-	-	-	-
model.g15050.t1	XP_018278227.1	XP_018278227.1 vesicle-mediated transport-related protein [Cutaneotrichosporon oleaginosus]	O35643	sp|O35643|AP1B1_MOUSE AP-1 complex subunit beta-1 OS=Mus musculus GN=Ap1b1 PE=1 SV=2	K11825	AP2B1	AP-2 complex subunit beta-1	-	GO:0006886//intracellular protein transport;GO:0016192//vesicle-mediated transport	-	GO:0030117//membrane coat	KOG1061	Vesicle coat complex AP-1/AP-2/AP-4, beta subunit	U	Intracellular trafficking, secretion, and vesicular transport	gnl|TC-DB|Q10567	9.B.278.1.1	AP-1 complex subunit beta-1 OS=Homo sapiens OX=9606 GN=AP1B1 PE=1 SV=2	-	-	-
model.g15051.t1	XP_018278226.1	XP_018278226.1 TPT-domain-containing protein [Cutaneotrichosporon oleaginosus]	Q10354	sp|Q10354|YDB1_SCHPO Uncharacterized transporter C22E12.01 OS=Schizosaccharomyces pombe (strain 972 / ATCC 24843) GN=SPAC22E12.01 PE=3 SV=2	-	-	-	-	-	-	-	KOG1443	Predicted integral membrane protein	S	Function unknown	-	-	-	-	-	-
model.g15052.t1	-	-	-	-	-	-	-	-	-	-	-	-	-	-	-	-	-	-	-	-	-
model.g15053.t1	-	-	-	-	-	-	-	-	-	-	-	-	-	-	-	-	-	-	-	-	-
model.g15054.t1	XP_018279493.1	XP_018279493.1 hypothetical protein CC85DRAFT_228749, partial [Cutaneotrichosporon oleaginosus]	-	-	-	-	-	-	-	-	-	-	-	-	-	-	-	-	-	-	-
model.g15055.t1	XP_018279494.1	XP_018279494.1 acetoacetate-CoA ligase [Cutaneotrichosporon oleaginosus]	-	-	-	-	-	-	GO:0008152//metabolic process	GO:0003824//catalytic activity	-	-	-	-	-	-	-	-	-	-	-
model.g15056.t1	XP_018279495.1	XP_018279495.1 Zn-dependent exopeptidase [Cutaneotrichosporon oleaginosus]	-	-	-	-	-	-	-	-	-	-	-	-	-	-	-	-	-	-	-
model.g15057.t1	-	-	-	-	-	-	-	-	-	-	-	-	-	-	-	-	-	-	-	-	-
model.g15058.t1	XP_018279338.1	XP_018279338.1 hypothetical protein CC85DRAFT_327893 [Cutaneotrichosporon oleaginosus]	-	-	-	-	-	-	GO:0046907//intracellular transport	-	-	-	-	-	-	-	-	-	-	-	-
model.g15059.t1	XP_018279354.1	XP_018279354.1 putative glycogen debranching enzyme [Cutaneotrichosporon oleaginosus]	Q06625	sp|Q06625|GDE_YEAST Glycogen debranching enzyme OS=Saccharomyces cerevisiae (strain ATCC 204508 / S288c) GN=GDB1 PE=1 SV=1	K01196	AGL	glycogen debranching enzyme	EC:2.4.1.25 3.2.1.33	-	-	-	-	-	-	-	-	-	-	PHI:4727|A0A0D2XWJ8|gdb1|5507|Fusarium oxysporum|Fusarium wilt|Moths|glycogen de-branching enzyme|Gene deletion: full|unaffected pathogenicity	-	GH133
model.g15060.t1	XP_018279353.1	XP_018279353.1 hypothetical protein CC85DRAFT_273831 [Cutaneotrichosporon oleaginosus]	P15625	sp|P15625|SYFA_YEAST Phenylalanine--tRNA ligase alpha subunit OS=Saccharomyces cerevisiae (strain ATCC 204508 / S288c) GN=FRS2 PE=1 SV=3	K01889	FARSA,pheS	phenylalanyl-tRNA synthetase alpha chain	EC:6.1.1.20	GO:0043039//tRNA aminoacylation	GO:0000049//tRNA binding;GO:0004812//aminoacyl-tRNA ligase activity;GO:0005524//ATP binding	GO:0005737//cytoplasm	KOG2784	Phenylalanyl-tRNA synthetase, beta subunit	J	Translation, ribosomal structure and biogenesis	-	-	-	-	-	-
model.g15061.t1	XP_018282532.1	XP_018282532.1 hypothetical protein CC85DRAFT_282178 [Cutaneotrichosporon oleaginosus]	-	-	-	-	-	-	-	GO:0005524//ATP binding	-	-	-	-	-	-	-	-	-	-	-
model.g15062.t1	XP_018282526.1	XP_018282526.1 alpha/beta-hydrolase [Cutaneotrichosporon oleaginosus]	-	-	-	-	-	-	GO:0006508//proteolysis;GO:0008152//metabolic process	GO:0008236//serine-type peptidase activity;GO:0016787//hydrolase activity	-	-	-	-	-	-	-	-	-	-	-
model.g15063.t1	XP_018282527.1	XP_018282527.1 hypothetical protein CC85DRAFT_310359 [Cutaneotrichosporon oleaginosus]	-	-	-	-	-	-	-	-	-	-	-	-	-	-	-	-	-	-	-
model.g15064.t1	XP_018282528.1	XP_018282528.1 hypothetical protein CC85DRAFT_325289 [Cutaneotrichosporon oleaginosus]	-	-	-	-	-	-	GO:0006355//regulation of transcription, DNA-templated	GO:0000981//RNA polymerase II transcription factor activity, sequence-specific DNA binding;GO:0008270//zinc ion binding	GO:0005634//nucleus	-	-	-	-	-	-	-	-	-	-
model.g15065.t1	-	-	-	-	-	-	-	-	-	-	-	-	-	-	-	-	-	-	-	-	-
model.g15066.t1	-	-	-	-	-	-	-	-	-	-	-	-	-	-	-	-	-	-	-	-	-
model.g15067.t1	-	-	-	-	-	-	-	-	-	-	-	-	-	-	-	-	-	-	-	-	-
model.g15068.t1	-	-	-	-	-	-	-	-	-	-	-	-	-	-	-	-	-	-	-	-	-
model.g15069.t1	XP_018282862.1	XP_018282862.1 hypothetical protein CC85DRAFT_281461 [Cutaneotrichosporon oleaginosus]	-	-	-	-	-	-	-	GO:0004129//cytochrome-c oxidase activity	-	-	-	-	-	-	-	-	-	-	-
model.g15070.t1	XP_018282863.1	XP_018282863.1 kinase-like protein [Cutaneotrichosporon oleaginosus]	P0CP72	sp|P0CP72|BUD32_CRYNJ EKC/KEOPS complex subunit BUD32 OS=Cryptococcus neoformans var. neoformans serotype D (strain JEC21 / ATCC MYA-565) GN=BUD32 PE=3 SV=1	-	-	-	-	GO:0006468//protein phosphorylation	GO:0004672//protein kinase activity;GO:0005524//ATP binding;GO:0016773//phosphotransferase activity, alcohol group as acceptor	GO:0016020//membrane	KOG3087	Serine/threonine protein kinase	R	General function prediction only	-	-	-	PHI:1201|Q4HYC1|(Bud32)|5518|Fusarium graminearum|Fusarium ear blight|Monocots|protein kinase|Gene deletion: full|reduced virulence	-	-
model.g15071.t1	XP_018282864.1	XP_018282864.1 FMN-linked oxidoreductase [Cutaneotrichosporon oleaginosus]	-	-	K00226	pyrD	dihydroorotate dehydrogenase (fumarate)	EC:1.3.98.1	GO:0055114//oxidation-reduction process	GO:0016627//oxidoreductase activity, acting on the CH-CH group of donors	GO:0005737//cytoplasm	-	-	-	-	-	-	-	-	-	-
model.g15072.t1	XP_018282865.1	XP_018282865.1 mitochondrion protein [Cutaneotrichosporon oleaginosus]	-	-	-	-	-	-	-	-	-	-	-	-	-	-	-	-	-	-	-
model.g15073.t1	XP_018275153.1	XP_018275153.1 TBC-domain-containing protein [Cutaneotrichosporon oleaginosus]	Q9D3N8	sp|Q9D3N8|GRTP1_MOUSE Growth hormone-regulated TBC protein 1 OS=Mus musculus GN=Grtp1 PE=1 SV=1	-	-	-	-	GO:0008152//metabolic process	GO:0016787//hydrolase activity	-	KOG2058	Ypt/Rab GTPase activating protein	U	Intracellular trafficking, secretion, and vesicular transport	-	-	-	-	-	-
model.g15074.t1	XP_018275183.1	XP_018275183.1 hypothetical protein CC85DRAFT_305745 [Cutaneotrichosporon oleaginosus]	-	-	-	-	-	-	-	-	-	-	-	-	-	-	-	-	-	-	-
model.g15075.t1	-	-	-	-	-	-	-	-	-	-	-	-	-	-	-	-	-	-	-	-	-
model.g15076.t1	-	-	-	-	-	-	-	-	-	-	-	-	-	-	-	-	-	-	-	-	-
model.g15077.t1	XP_018274854.1	XP_018274854.1 nucleoside hydrolase [Cutaneotrichosporon oleaginosus]	-	-	-	-	-	-	-	-	-	-	-	-	-	-	-	-	-	-	-
model.g15078.t1	XP_018274855.1	XP_018274855.1 hypothetical protein CC85DRAFT_289594 [Cutaneotrichosporon oleaginosus]	-	-	-	-	-	-	-	-	-	-	-	-	-	-	-	-	-	-	-
model.g3777.t1	XP_018283050.1	XP_018283050.1 hypothetical protein CC85DRAFT_306233 [Cutaneotrichosporon oleaginosus]	-	-	-	-	-	-	-	-	-	-	-	-	-	-	-	-	-	-	-
model.g3778.t1	-	-	Q7SDU2	sp|Q7SDU2|RL24_NEUCR 60S ribosomal protein L24 OS=Neurospora crassa (strain ATCC 24698 / 74-OR23-1A / CBS 708.71 / DSM 1257 / FGSC 987) GN=rpl-24 PE=3 SV=1	K02896	RP-L24e,RPL24	large subunit ribosomal protein L24e	-	-	-	-	KOG1722	60s ribosomal protein L24	J	Translation, ribosomal structure and biogenesis	-	-	-	-	-	-
model.g3779.t1	XP_018283051.1	XP_018283051.1 DUF947-domain-containing protein [Cutaneotrichosporon oleaginosus]	P0CR20	sp|P0CR20|RRP36_CRYNJ rRNA biogenesis protein RRP36 OS=Cryptococcus neoformans var. neoformans serotype D (strain JEC21 / ATCC MYA-565) GN=RRP36 PE=3 SV=1	-	-	-	-	GO:0000469//cleavage involved in rRNA processing	-	-	-	-	-	-	-	-	-	-	-	-
model.g3780.t1	XP_018283052.1	XP_018283052.1 hypothetical protein CC85DRAFT_238886 [Cutaneotrichosporon oleaginosus]	O13770	sp|O13770|YE98_SCHPO Uncharacterized membrane protein C17A5.08 OS=Schizosaccharomyces pombe (strain 972 / ATCC 24843) GN=SPAC17A5.08 PE=3 SV=1	-	-	-	-	GO:0006810//transport	-	GO:0016021//integral component of membrane	KOG1693	emp24/gp25L/p24 family of membrane trafficking proteins	U	Intracellular trafficking, secretion, and vesicular transport	-	-	-	-	-	-
model.g3781.t1	XP_018283053.1	XP_018283053.1 MFS general substrate transporter [Cutaneotrichosporon oleaginosus]	-	-	-	-	-	-	GO:0055085//transmembrane transport	-	GO:0016021//integral component of membrane	-	-	-	-	gnl|TC-DB|Q5A7S4	2.A.1.58.1	Putative uncharacterized protein - Candida albicans (Yeast).	-	-	-
model.g3782.t1	XP_018283054.1	XP_018283054.1 hypothetical protein CC85DRAFT_314781 [Cutaneotrichosporon oleaginosus]	-	-	-	-	-	-	-	-	-	-	-	-	-	-	-	-	-	-	-
model.g3783.t1	XP_018283055.1	XP_018283055.1 OPA3-domain-containing protein, partial [Cutaneotrichosporon oleaginosus]	Q9P7W0	sp|Q9P7W0|OPA3_SCHPO OPA3-like protein OS=Schizosaccharomyces pombe (strain 972 / ATCC 24843) GN=SPBC1703.11 PE=3 SV=1	-	-	-	-	-	-	-	KOG3335	Predicted coiled-coil protein	R	General function prediction only	-	-	-	-	-	-
model.g3784.t1	XP_018283056.1	XP_018283056.1 sodium/phosphate symporter [Cutaneotrichosporon oleaginosus]	-	-	-	-	-	-	GO:0006817//phosphate ion transport	GO:0005315//inorganic phosphate transmembrane transporter activity	GO:0016020//membrane	-	-	-	-	-	-	-	PHI:3528|J9VNZ8|PHO89|5207|Cryptococcus neoformans|Cryptococcosis|Rodents|Phosphate Acquisition and Storage|Gene deletion: full|reduced virulence	-	-
model.g3785.t1	XP_018283058.1	XP_018283058.1 hypothetical protein CC85DRAFT_6079 [Cutaneotrichosporon oleaginosus]	-	-	-	-	-	-	-	GO:0003968//RNA-directed RNA polymerase activity	-	-	-	-	-	-	-	-	-	-	-
model.g3786.t1	XP_018283059.1	XP_018283059.1 putative amidase [Cutaneotrichosporon oleaginosus]	O59805	sp|O59805|YJV7_SCHPO Putative amidase C550.07 OS=Schizosaccharomyces pombe (strain 972 / ATCC 24843) GN=SPCC550.07 PE=3 SV=1	-	-	-	-	-	-	-	KOG1212	Amidases	JIT	Translation, ribosomal structure and biogenesis;Lipid transport and metabolism;Signal transduction mechanisms	-	-	-	-	-	-
model.g3787.t1	-	-	-	-	-	-	-	-	-	-	-	-	-	-	-	-	-	-	-	-	-
model.g3788.t1	XP_018283061.1	XP_018283061.1 DNA binding methylated-DNA--cysteine S-methyltransferase [Cutaneotrichosporon oleaginosus]	A6B4U8	sp|A6B4U8|ATL_VIBPQ DNA base-flipping protein OS=Vibrio parahaemolyticus serotype O3:K6 (strain AQ3810) GN=A79_1377 PE=1 SV=1	-	-	-	-	GO:0006281//DNA repair	GO:0003824//catalytic activity	-	-	-	-	-	-	-	-	PHI:1634|I1RDI9|GzWing006|5518|Fusarium graminearum|Fusarium ear blight|Monocots|transcription factor|Gene deletion|unaffected pathogenicity	-	-
model.g3789.t1	XP_018283062.1	XP_018283062.1 phosphatases II [Cutaneotrichosporon oleaginosus]	-	-	-	-	-	-	GO:0016311//dephosphorylation	GO:0008138//protein tyrosine/serine/threonine phosphatase activity	-	-	-	-	-	-	-	-	-	-	-
model.g3790.t1	XP_018283063.1	XP_018283063.1 hypothetical protein CC85DRAFT_6145 [Cutaneotrichosporon oleaginosus]	-	-	-	-	-	-	-	-	-	-	-	-	-	-	-	-	-	-	-
model.g3791.t1	XP_018283065.1	XP_018283065.1 alpha/beta-hydrolase [Cutaneotrichosporon oleaginosus]	-	-	-	-	-	-	-	-	-	KOG1516	Carboxylesterase and related proteins	R	General function prediction only	-	-	-	-	-	-
model.g3792.t1	-	-	-	-	-	-	-	-	-	-	-	-	-	-	-	-	-	-	-	-	-
model.g3793.t1	-	-	-	-	-	-	-	-	-	-	-	-	-	-	-	-	-	-	-	-	-
model.g3794.t1	XP_018283066.1	XP_018283066.1 NDUFA12-domain-containing protein [Cutaneotrichosporon oleaginosus]	-	-	K11352	NDUFA12	NADH dehydrogenase (ubiquinone) 1 alpha subcomplex subunit 12	-	-	GO:0008137//NADH dehydrogenase (ubiquinone) activity;GO:0009055//electron carrier activity	GO:0016020//membrane	-	-	-	-	gnl|TC-DB|Q8X0V6	3.D.1.6.2	Related to nadh-ubiquinone oxidoreductase subunit b17.2 - Neurospora crassa.	-	-	-
model.g3795.t1	XP_018283067.1	XP_018283067.1 hypothetical protein CC85DRAFT_298759 [Cutaneotrichosporon oleaginosus]	-	-	-	-	-	-	GO:0000226//microtubule cytoskeleton organization;GO:0007020//microtubule nucleation	GO:0043015//gamma-tubulin binding	GO:0000922//spindle pole;GO:0005815//microtubule organizing center	-	-	-	-	-	-	-	-	-	-
model.g3796.t1	XP_018283068.1	XP_018283068.1 kinesin-domain-containing protein [Cutaneotrichosporon oleaginosus]	-	-	-	-	-	-	-	-	-	-	-	-	-	-	-	-	-	-	-
model.g634.t1	XP_018281239.1	XP_018281239.1 Xanthine/uracil permease [Cutaneotrichosporon oleaginosus]	P48777	sp|P48777|UAPC_EMENI Purine permease OS=Emericella nidulans (strain FGSC A4 / ATCC 38163 / CBS 112.46 / NRRL 194 / M139) GN=uapC PE=2 SV=2	-	-	-	-	GO:0006810//transport;GO:0055085//transmembrane transport	GO:0005215//transporter activity	GO:0016020//membrane	-	-	-	-	gnl|TC-DB|P48777	2.A.40.4.4	PURINE PERMEASE - Emericella nidulans (Aspergillus nidulans).	-	-	-
model.g635.t1	XP_018281240.1	XP_018281240.1 MFS general substrate transporter [Cutaneotrichosporon oleaginosus]	-	-	-	-	-	-	GO:0055085//transmembrane transport	-	GO:0016021//integral component of membrane	-	-	-	-	-	-	-	-	-	-
model.g636.t1	-	-	-	-	-	-	-	-	-	-	-	-	-	-	-	-	-	-	-	-	-
model.g637.t1	-	-	-	-	-	-	-	-	-	-	-	-	-	-	-	-	-	-	-	-	-
model.g638.t1	-	-	-	-	-	-	-	-	-	-	-	-	-	-	-	-	-	-	-	-	-
model.g639.t1	-	-	-	-	-	-	-	-	-	-	-	-	-	-	-	-	-	-	-	-	-
model.g640.t1	-	-	-	-	-	-	-	-	-	-	-	-	-	-	-	-	-	-	-	-	-
model.g641.t1	XP_018281242.1	XP_018281242.1 hypothetical protein CC85DRAFT_300294 [Cutaneotrichosporon oleaginosus]	-	-	-	-	-	-	-	-	-	-	-	-	-	-	-	-	-	-	-
model.g642.t1	XP_018281243.1	XP_018281243.1 hypothetical protein CC85DRAFT_300295 [Cutaneotrichosporon oleaginosus]	P21260	sp|P21260|YPRO_OWEFU Uncharacterized proline-rich protein (Fragment) OS=Owenia fusiformis PE=4 SV=1	-	-	-	-	-	-	-	-	-	-	-	-	-	-	-	-	-
model.g643.t1	-	-	-	-	-	-	-	-	-	-	-	-	-	-	-	-	-	-	-	-	-
model.g644.t1	-	-	-	-	-	-	-	-	-	-	-	-	-	-	-	-	-	-	-	-	-
model.g645.t1	XP_018281244.1	XP_018281244.1 NAD-dependent aldehyde dehydrogenase [Cutaneotrichosporon oleaginosus]	W7MWX4	sp|W7MWX4|FUS7_GIBM7 Putative aldehyde dehydrogenase FUS7 OS=Gibberella moniliformis (strain M3125 / FGSC 7600) GN=FUS7 PE=3 SV=1	-	-	-	-	GO:0008152//metabolic process;GO:0055114//oxidation-reduction process	GO:0016491//oxidoreductase activity	-	-	-	-	-	-	-	-	-	-	-
model.g646.t1	XP_018281245.1	XP_018281245.1 hypothetical protein CC85DRAFT_283380 [Cutaneotrichosporon oleaginosus]	-	-	-	-	-	-	-	-	-	-	-	-	-	-	-	-	-	-	-
model.g647.t1	-	-	-	-	-	-	-	-	-	-	-	-	-	-	-	-	-	-	-	-	-
model.g648.t1	-	-	-	-	-	-	-	-	-	-	-	-	-	-	-	-	-	-	-	-	-
model.g649.t1	XP_018281246.1	XP_018281246.1 hypothetical protein CC85DRAFT_203380 [Cutaneotrichosporon oleaginosus]	-	-	-	-	-	-	-	-	-	-	-	-	-	-	-	-	-	-	-
model.g650.t1	-	-	-	-	-	-	-	-	-	-	-	-	-	-	-	-	-	-	-	-	-
model.g651.t1	-	-	-	-	-	-	-	-	-	-	-	-	-	-	-	-	-	-	-	-	-
model.g652.t1	XP_018278935.1	XP_018278935.1 amino acid transporter [Cutaneotrichosporon oleaginosus]	-	-	-	-	-	-	GO:0003333//amino acid transmembrane transport	GO:0015171//amino acid transmembrane transporter activity	GO:0016020//membrane	-	-	-	-	gnl|TC-DB|Q9Y860	2.A.3.4.2	GABA PERMEASE - Emericella nidulans (Aspergillus nidulans).	-	-	-
model.g653.t1	-	-	-	-	-	-	-	-	-	-	-	-	-	-	-	-	-	-	-	-	-
model.g654.t1	-	-	-	-	-	-	-	-	-	-	-	-	-	-	-	-	-	-	-	-	-
model.g655.t1	-	-	-	-	-	-	-	-	-	-	-	-	-	-	-	-	-	-	-	-	-
model.g656.t1	-	-	-	-	-	-	-	-	-	GO:0008080//N-acetyltransferase activity	-	-	-	-	-	-	-	-	-	-	-
model.g657.t1	-	-	-	-	-	-	-	-	-	-	-	-	-	-	-	-	-	-	-	-	-
model.g658.t1	XP_018281232.1	XP_018281232.1 MFS general substrate transporter [Cutaneotrichosporon oleaginosus]	-	-	-	-	-	-	GO:0055085//transmembrane transport	-	GO:0016021//integral component of membrane	-	-	-	-	-	-	-	-	-	-
model.g659.t1	XP_018281231.1	XP_018281231.1 glycoside hydrolase family 16 protein, partial [Cutaneotrichosporon oleaginosus]	-	-	-	-	-	-	GO:0005975//carbohydrate metabolic process	GO:0004553//hydrolase activity, hydrolyzing O-glycosyl compounds	-	-	-	-	-	-	-	-	-	-	-
model.g660.t1	XP_018282850.1	XP_018282850.1 MFS general substrate transporter [Cutaneotrichosporon oleaginosus]	-	-	-	-	-	-	GO:0055085//transmembrane transport	-	GO:0016021//integral component of membrane	-	-	-	-	-	-	-	-	-	-
model.g661.t1	XP_018281230.1	XP_018281230.1 RTA1-domain-containing protein [Cutaneotrichosporon oleaginosus]	-	-	-	-	-	-	GO:0006950//response to stress	-	GO:0016021//integral component of membrane	-	-	-	-	-	-	-	-	-	-
model.g662.t1	XP_018281229.1	XP_018281229.1 MFS general substrate transporter [Cutaneotrichosporon oleaginosus]	-	-	-	-	-	-	GO:0055085//transmembrane transport	-	GO:0016021//integral component of membrane	-	-	-	-	-	-	-	-	-	-
model.g663.t1	XP_018281228.1	XP_018281228.1 hypothetical protein CC85DRAFT_283370 [Cutaneotrichosporon oleaginosus]	-	-	-	-	-	-	-	GO:0005524//ATP binding;GO:0016773//phosphotransferase activity, alcohol group as acceptor	GO:0016020//membrane	-	-	-	-	-	-	-	-	-	-
model.g664.t1	XP_018281227.1	XP_018281227.1 hypothetical protein CC85DRAFT_283369 [Cutaneotrichosporon oleaginosus]	-	-	-	-	-	-	GO:0000160//phosphorelay signal transduction system	-	-	-	-	-	-	-	-	-	-	-	-
model.g665.t1	XP_018281226.1	XP_018281226.1 hypothetical protein CC85DRAFT_283368 [Cutaneotrichosporon oleaginosus]	-	-	-	-	-	-	-	-	-	-	-	-	-	-	-	-	-	-	-
model.g666.t1	XP_018279501.1	XP_018279501.1 hypothetical protein CC85DRAFT_245006, partial [Cutaneotrichosporon oleaginosus]	-	-	-	-	-	-	-	-	-	-	-	-	-	-	-	-	-	-	-
model.g667.t1	XP_018281225.1	XP_018281225.1 hypothetical protein CC85DRAFT_270740 [Cutaneotrichosporon oleaginosus]	O13940	sp|O13940|GLY1_SCHPO Probable low-specificity L-threonine aldolase OS=Schizosaccharomyces pombe (strain 972 / ATCC 24843) GN=gly1 PE=3 SV=1	K01620	ltaE	threonine aldolase	EC:4.1.2.48	GO:0006520//cellular amino acid metabolic process	GO:0016829//lyase activity	-	KOG1368	Threonine aldolase	E	Amino acid transport and metabolism	-	-	-	-	-	-
model.g668.t1	XP_018281224.1	XP_018281224.1 hypothetical protein CC85DRAFT_311019 [Cutaneotrichosporon oleaginosus]	-	-	-	-	-	-	-	-	-	-	-	-	-	-	-	-	-	-	-
model.g669.t1	XP_018281044.1	XP_018281044.1 hypothetical protein CC85DRAFT_300397 [Cutaneotrichosporon oleaginosus]	-	-	-	-	-	-	-	-	-	-	-	-	-	-	-	-	-	-	-
model.g670.t1	-	-	-	-	-	-	-	-	-	-	-	-	-	-	-	-	-	-	-	-	-
model.g671.t1	-	-	-	-	-	-	-	-	-	-	-	-	-	-	-	-	-	-	-	-	-
model.g672.t1	XP_018278166.1	XP_018278166.1 hypothetical protein CC85DRAFT_328823 [Cutaneotrichosporon oleaginosus]	-	-	-	-	-	-	-	-	-	-	-	-	-	-	-	-	-	-	-
model.g673.t1	XP_018278165.1	XP_018278165.1 hypothetical protein CC85DRAFT_286209 [Cutaneotrichosporon oleaginosus]	-	-	-	-	-	-	-	-	-	-	-	-	-	-	-	-	-	-	-
model.g15084.t1	XP_012046818.1	XP_012046818.1 vacuolar transporter chaperone 1 [Cryptococcus neoformans var. grubii H99]	Q9UR17	sp|Q9UR17|VTC1_SCHPO Vacuolar transporter chaperone 1 OS=Schizosaccharomyces pombe (strain 972 / ATCC 24843) GN=nrf1 PE=2 SV=1	-	-	-	-	-	-	-	-	-	-	-	gnl|TC-DB|P40046	9.B.51.1.6	Vacuolar transporter chaperone 1 OS=Saccharomyces cerevisiae (strain ATCC 204508 / S288c) GN=VTC1 PE=1 SV=3	-	-	-
model.g15085.t1	XP_018277117.1	XP_018277117.1 putative actin monomer binding protein [Cutaneotrichosporon oleaginosus]	P19984	sp|P19984|PROF2_ACACA Profilin-2 OS=Acanthamoeba castellanii PE=1 SV=3	-	-	-	-	-	-	-	KOG1755	Profilin	Z	Cytoskeleton	-	-	-	-	-	-
model.g15086.t1	XP_018277118.1	XP_018277118.1 hypothetical protein CC85DRAFT_144642 [Cutaneotrichosporon oleaginosus]	-	-	-	-	-	-	-	-	-	-	-	-	-	-	-	-	-	-	-
model.g15087.t1	-	-	-	-	-	-	-	-	-	-	-	-	-	-	-	-	-	-	-	-	-
model.g15088.t1	XP_018276204.1	XP_018276204.1 hypothetical protein CC85DRAFT_288287 [Cutaneotrichosporon oleaginosus]	-	-	-	-	-	-	-	-	-	-	-	-	-	-	-	-	-	-	-
model.g15089.t1	-	-	-	-	-	-	-	-	-	-	-	-	-	-	-	-	-	-	-	-	-
model.g15090.t1	XP_018276203.1	XP_018276203.1 putative chromatin structure remodeling complex protein STH1 [Cutaneotrichosporon oleaginosus]	Q9UTN6	sp|Q9UTN6|SNF21_SCHPO Chromatin structure-remodeling complex subunit snf21 OS=Schizosaccharomyces pombe (strain 972 / ATCC 24843) GN=snf21 PE=1 SV=1	-	-	-	-	-	GO:0005524//ATP binding	-	KOG0386	Chromatin remodeling complex SWI/SNF, component SWI2 and related ATPases (DNA/RNA helicase superfamily)	BK	Chromatin structure and dynamics;Transcription	-	-	-	PHI:1552|I1S0N5|GzMyb016|5518|Fusarium graminearum|Fusarium ear blight|Monocots|transcription factor|Gene deletion|unaffected pathogenicity	Q5AM49_CANAL	-
model.g15099.t1	XP_018276219.1	XP_018276219.1 hypothetical protein CC85DRAFT_288215 [Cutaneotrichosporon oleaginosus]	P25613	sp|P25613|ADY2_YEAST Accumulation of dyads protein 2 OS=Saccharomyces cerevisiae (strain ATCC 204508 / S288c) GN=ADY2 PE=1 SV=1	-	-	-	-	-	-	GO:0016021//integral component of membrane	-	-	-	-	gnl|TC-DB|P25613	2.A.96.1.4	Uncharacterized protein YCR010C OS=Saccharomyces cerevisiae GN=YCR010C PE=1 SV=1	-	-	-
model.g15100.t1	XP_018276218.1	XP_018276218.1 rhomboid-domain-containing protein [Cutaneotrichosporon oleaginosus]	-	-	-	-	-	-	-	GO:0004252//serine-type endopeptidase activity	GO:0016021//integral component of membrane	-	-	-	-	-	-	-	-	-	-
model.g15101.t1	XP_018276217.1	XP_018276217.1 putative beta-hexosaminidase precursor [Cutaneotrichosporon oleaginosus]	-	-	K12373	HEXA_B	hexosaminidase	EC:3.2.1.52	GO:0005975//carbohydrate metabolic process	GO:0004553//hydrolase activity, hydrolyzing O-glycosyl compounds	-	-	-	-	-	-	-	-	-	-	GH20
model.g15102.t1	XP_018276216.1	XP_018276216.1 hypothetical protein CC85DRAFT_309288 [Cutaneotrichosporon oleaginosus]	-	-	-	-	-	-	-	-	GO:0016020//membrane	-	-	-	-	-	-	-	-	-	-
model.g15103.t1	XP_018276215.1	XP_018276215.1 hypothetical protein CC85DRAFT_250690 [Cutaneotrichosporon oleaginosus]	-	-	-	-	-	-	-	-	-	-	-	-	-	-	-	-	-	-	-
model.g15104.t1	-	-	-	-	-	-	-	-	-	-	-	-	-	-	-	-	-	-	-	-	-
model.g15105.t1	XP_018277427.1	XP_018277427.1 ARM repeat-containing protein [Cutaneotrichosporon oleaginosus]	-	-	-	-	-	-	-	-	-	-	-	-	-	-	-	-	-	-	-
model.g15106.t1	XP_018277428.1	XP_018277428.1 uridine kinase [Cutaneotrichosporon oleaginosus]	Q91YL3	sp|Q91YL3|UCKL1_MOUSE Uridine-cytidine kinase-like 1 OS=Mus musculus GN=Uckl1 PE=1 SV=1	K00876	udk,UCK	uridine kinase	EC:2.7.1.48	GO:0008152//metabolic process	GO:0005524//ATP binding;GO:0016301//kinase activity	-	-	-	-	-	-	-	-	-	-	-
model.g15107.t1	XP_018277429.1	XP_018277429.1 hypothetical protein CC85DRAFT_321163 [Cutaneotrichosporon oleaginosus]	-	-	-	-	-	-	-	-	-	-	-	-	-	-	-	-	-	-	-
model.g15108.t1	-	-	-	-	-	-	-	-	-	-	-	-	-	-	-	-	-	-	-	-	-
model.g15109.t1	EKD04302.1	EKD04302.1 D-lactaldehyde dehydrogenase [Trichosporon asahii var. asahii CBS 8904]	-	-	-	-	-	-	-	GO:0003824//catalytic activity;GO:0050662//coenzyme binding	-	-	-	-	-	-	-	-	-	-	-
model.g15110.t1	-	-	-	-	-	-	-	-	-	-	-	-	-	-	-	-	-	-	-	-	-
model.g15111.t1	XP_018282117.1	XP_018282117.1 hypothetical protein CC85DRAFT_112374 [Cutaneotrichosporon oleaginosus]	-	-	-	-	-	-	-	-	-	-	-	-	-	-	-	-	-	-	-
model.g15112.t1	-	-	-	-	-	-	-	-	-	-	-	-	-	-	-	-	-	-	-	-	-
model.g15113.t1	XP_018278964.1	XP_018278964.1 MFS general substrate transporter [Cutaneotrichosporon oleaginosus]	-	-	-	-	-	-	GO:0055085//transmembrane transport	-	GO:0016021//integral component of membrane	-	-	-	-	-	-	-	-	-	-
model.g15114.t1	EKC99298.1	EKC99298.1 hypothetical protein A1Q2_06498 [Trichosporon asahii var. asahii CBS 8904]	-	-	-	-	-	-	-	-	-	-	-	-	-	-	-	-	-	-	-
model.g15115.t1	XP_018278963.1	XP_018278963.1 dehydratase family protein 2 [Cutaneotrichosporon oleaginosus]	Q1JUQ1	sp|Q1JUQ1|ARADA_AZOBR L-arabonate dehydratase OS=Azospirillum brasilense GN=araC PE=1 SV=1	-	-	-	-	GO:0008152//metabolic process	GO:0003824//catalytic activity	-	-	-	-	-	-	-	-	-	-	-
model.g15116.t1	XP_018279730.1	XP_018279730.1 hypothetical protein CC85DRAFT_284796 [Cutaneotrichosporon oleaginosus]	-	-	-	-	-	-	-	-	-	-	-	-	-	-	-	-	-	-	-
model.g15117.t1	XP_018279729.1	XP_018279729.1 hypothetical protein CC85DRAFT_284795 [Cutaneotrichosporon oleaginosus]	-	-	-	-	-	-	GO:0000278//mitotic cell cycle;GO:0007049//cell cycle	-	GO:0000775//chromosome, centromeric region;GO:0005634//nucleus	-	-	-	-	-	-	-	-	-	-
model.g15118.t1	XP_018279728.1	XP_018279728.1 WD40 repeat-like protein [Cutaneotrichosporon oleaginosus]	P0CS38	sp|P0CS38|HIR1_CRYNJ Protein HIR1 OS=Cryptococcus neoformans var. neoformans serotype D (strain JEC21 / ATCC MYA-565) GN=HIR1 PE=3 SV=1	-	-	-	-	GO:0006355//regulation of transcription, DNA-templated	GO:0005515//protein binding	GO:0005634//nucleus	-	-	-	-	-	-	-	-	-	-
model.g15119.t1	XP_018279738.1	XP_018279738.1 hypothetical protein CC85DRAFT_244511 [Cutaneotrichosporon oleaginosus]	-	-	K02309	DBF4	regulatory subunit for Cdc7p protein kinase	-	-	GO:0003676//nucleic acid binding;GO:0008270//zinc ion binding	-	-	-	-	-	-	-	-	-	-	-
model.g15120.t1	XP_018279739.1	XP_018279739.1 heat shock protein 70 [Cutaneotrichosporon oleaginosus]	P83616	sp|P83616|GRP78_ASPNG 78 kDa glucose-regulated protein homolog OS=Aspergillus niger GN=bipA PE=2 SV=1	K09490	HSPA5,BIP	endoplasmic reticulum chaperone BiP	EC:3.6.4.10	-	-	-	KOG0100	Molecular chaperones GRP78/BiP/KAR2, HSP70 superfamily	O	Posttranslational modification, protein turnover, chaperones	gnl|TC-DB|P11021	1.A.33.1.6	78 kDa glucose-regulated protein OS=Homo sapiens GN=HSPA5 PE=1 SV=2	-	-	-
model.g15121.t1	XP_018279661.1	XP_018279661.1 putative proteasome regulatory particle subunit [Cutaneotrichosporon oleaginosus]	-	-	K03039	PSMD13,RPN9	26S proteasome regulatory subunit N9	-	-	GO:0005515//protein binding	-	-	-	-	-	-	-	-	-	-	-
model.g15122.t1	XP_018279662.1	XP_018279662.1 hypothetical protein CC85DRAFT_284729 [Cutaneotrichosporon oleaginosus]	-	-	K02864	RP-L10,MRPL10,rplJ	large subunit ribosomal protein L10	-	GO:0042254//ribosome biogenesis	-	GO:0005622//intracellular	-	-	-	-	-	-	-	-	-	-
model.g15123.t1	XP_018279663.1	XP_018279663.1 putative DNA unwinding-related protein [Cutaneotrichosporon oleaginosus]	P49731	sp|P49731|MCM6_SCHPO DNA replication licensing factor mcm6 OS=Schizosaccharomyces pombe (strain 972 / ATCC 24843) GN=mcm6 PE=1 SV=2	K02542	MCM6	DNA replication licensing factor MCM6	EC:5.6.2.3	GO:0006270//DNA replication initiation	GO:0003677//DNA binding;GO:0005524//ATP binding	-	KOG0480	DNA replication licensing factor, MCM6 component	L	Replication, recombination and repair	-	-	-	PHI:1573|I1RFJ2|GzOB013|5518|Fusarium graminearum|Fusarium ear blight|Monocots|transcription factor|Gene deletion|lethal	-	-
model.g15124.t1	XP_018279664.1	XP_018279664.1 putative Endothelin-converting enzyme 1 [Cutaneotrichosporon oleaginosus]	-	-	-	-	-	-	GO:0006508//proteolysis	GO:0004222//metalloendopeptidase activity	-	-	-	-	-	-	-	-	-	-	-
model.g15125.t1	XP_018279665.1	XP_018279665.1 alpha/beta-hydrolase [Cutaneotrichosporon oleaginosus]	-	-	-	-	-	-	-	-	-	-	-	-	-	-	-	-	-	-	-
model.g15126.t1	-	-	-	-	-	-	-	-	-	-	-	-	-	-	-	-	-	-	-	-	-
model.g15127.t1	-	-	A6X235	sp|A6X235|PUR5_OCHA4 Phosphoribosylformylglycinamidine cyclo-ligase OS=Ochrobactrum anthropi (strain ATCC 49188 / DSM 6882 / JCM 21032 / NBRC 15819 / NCTC 12168) GN=purM PE=3 SV=1	-	-	-	-	-	-	-	KOG0237	Glycinamide ribonucleotide synthetase (GARS)/Aminoimidazole ribonucleotide synthetase (AIRS)	F	Nucleotide transport and metabolism	-	-	-	-	-	-
model.g15128.t1	XP_018281839.1	XP_018281839.1 hypothetical protein CC85DRAFT_282836 [Cutaneotrichosporon oleaginosus]	-	-	-	-	-	-	-	-	-	-	-	-	-	-	-	-	-	-	-
model.g15129.t1	XP_018281838.1	XP_018281838.1 hypothetical protein CC85DRAFT_325854 [Cutaneotrichosporon oleaginosus]	Q7S232	sp|Q7S232|MCA1A_NEUCR Metacaspase-1A OS=Neurospora crassa (strain ATCC 24698 / 74-OR23-1A / CBS 708.71 / DSM 1257 / FGSC 987) GN=casA PE=3 SV=2	-	-	-	-	-	-	-	KOG1546	Metacaspase involved in regulation of apoptosis	DO	Cell cycle control, cell division, chromosome partitioning;Posttranslational modification, protein turnover, chaperones	-	-	-	PHI:6795|Q5ANA8|CaMCA1|5476|Candida albicans|Disseminated candidiasis|Rodents|Metacaspase-1|Gene mutation|reduced virulence	-	-
model.g15130.t1	XP_018281837.1	XP_018281837.1 hypothetical protein CC85DRAFT_325853 [Cutaneotrichosporon oleaginosus]	-	-	-	-	-	-	-	-	-	-	-	-	-	-	-	-	-	-	-
model.g15131.t1	XP_018281836.1	XP_018281836.1 Brix-domain-containing protein [Cutaneotrichosporon oleaginosus]	Q9UUG1	sp|Q9UUG1|RPF2_SCHPO Ribosome production factor 2 homolog OS=Schizosaccharomyces pombe (strain 972 / ATCC 24843) GN=SPAC926.08c PE=1 SV=1	-	-	-	-	-	-	-	KOG3031	Protein required for biogenesis of the ribosomal 60S subunit	J	Translation, ribosomal structure and biogenesis	-	-	-	-	-	-
model.g15132.t1	XP_018281835.1	XP_018281835.1 DAGAT-domain-containing protein [Cutaneotrichosporon oleaginosus]	Q96UY1	sp|Q96UY1|DGT2B_UMBRA Diacylglycerol O-acyltransferase 2B OS=Umbelopsis ramanniana GN=DGAT2B PE=1 SV=1	K14457	MOGAT2,MGAT2	2-acylglycerol O-acyltransferase 2	EC:2.3.1.22	-	GO:0016747//transferase activity, transferring acyl groups other than amino-acyl groups	-	KOG0831	Acyl-CoA:diacylglycerol acyltransferase (DGAT)	I	Lipid transport and metabolism	-	-	-	-	-	-
model.g15133.t1	-	-	-	-	-	-	-	-	GO:0055085//transmembrane transport	GO:0005215//transporter activity	GO:0016020//membrane	-	-	-	-	-	-	-	-	-	-
model.g15134.t1	XP_018275405.1	XP_018275405.1 hypothetical protein CC85DRAFT_10775 [Cutaneotrichosporon oleaginosus]	-	-	K02555	MIH1	M-phase inducer tyrosine phosphatase	EC:3.1.3.48	-	-	-	-	-	-	-	-	-	-	-	-	-
model.g15135.t1	XP_018275406.1	XP_018275406.1 hypothetical protein CC85DRAFT_266311 [Cutaneotrichosporon oleaginosus]	-	-	-	-	-	-	-	GO:0003676//nucleic acid binding	-	-	-	-	-	-	-	-	-	-	-
model.g15136.t1	-	-	-	-	-	-	-	-	-	-	-	-	-	-	-	-	-	-	-	-	-
model.g15137.t1	-	-	-	-	-	-	-	-	-	-	-	-	-	-	-	-	-	-	-	-	-
model.g3797.t1	XP_018282604.1	XP_018282604.1 ubiquitin/40s ribosomal protein S27a fusion [Cutaneotrichosporon oleaginosus]	P14799	sp|P14799|RS27A_NEUCR Ubiquitin-40S ribosomal protein S27a OS=Neurospora crassa (strain ATCC 24698 / 74-OR23-1A / CBS 708.71 / DSM 1257 / FGSC 987) GN=ubi::crp-6 PE=1 SV=4	K02977	RP-S27Ae,RPS27A,UBA80	ubiquitin-small subunit ribosomal protein S27Ae	-	-	GO:0005515//protein binding	-	KOG0004	Ubiquitin/40S ribosomal protein S27a fusion	J	Translation, ribosomal structure and biogenesis	-	-	-	-	-	-
model.g3798.t1	XP_018282603.1	XP_018282603.1 hypothetical protein CC85DRAFT_281752 [Cutaneotrichosporon oleaginosus]	-	-	-	-	-	-	-	-	-	-	-	-	-	-	-	-	-	-	-
model.g3799.t1	XP_018282602.1	XP_018282602.1 isomerising glucosamine-fructose-6-phosphate aminotransferase [Cutaneotrichosporon oleaginosus]	P14742	sp|P14742|GFA1_YEAST Glutamine--fructose-6-phosphate aminotransferase [isomerizing] OS=Saccharomyces cerevisiae (strain ATCC 204508 / S288c) GN=GFA1 PE=1 SV=4	K00820	glmS,GFPT	glutamine---fructose-6-phosphate transaminase (isomerizing)	EC:2.6.1.16	GO:1901135//carbohydrate derivative metabolic process	GO:0097367//carbohydrate derivative binding	-	KOG1268	Glucosamine 6-phosphate synthetases, contain amidotransferase and phosphosugar isomerase domains	M	Cell wall/membrane/envelope biogenesis	-	-	-	PHI:2513|E9R5E2|GFA1|746128|Aspergillus fumigatus|Invasive pulmonary aspergillosis|Rodents|Glutamine-fructose-6-phosphate aminotransferase|Altered gene expression / gene regulation|loss of pathogenicity	Q5AJH4_CANAL	-
model.g3800.t1	XP_018282601.1	XP_018282601.1 HAD-superfamily subfamily IIID h [Cutaneotrichosporon oleaginosus]	-	-	-	-	-	-	-	-	-	KOG1605	TFIIF-interacting CTD phosphatase, including NLI-interacting factor (involved in RNA polymerase II regulation)	K	Transcription	-	-	-	-	-	-
model.g3801.t1	XP_018282599.1	XP_018282599.1 hypothetical protein CC85DRAFT_54488 [Cutaneotrichosporon oleaginosus]	-	-	-	-	-	-	-	-	-	-	-	-	-	-	-	-	-	-	-
model.g3802.t1	-	-	-	-	-	-	-	-	-	-	-	-	-	-	-	-	-	-	-	-	-
model.g3803.t1	XP_018282598.1	XP_018282598.1 adaptin ear-binding coat-associated protein 1 NECAP-1 [Cutaneotrichosporon oleaginosus]	Q6P756	sp|Q6P756|NECP2_RAT Adaptin ear-binding coat-associated protein 2 OS=Rattus norvegicus GN=Necap2 PE=1 SV=2	-	-	-	-	GO:0006897//endocytosis	-	GO:0016020//membrane	-	-	-	-	-	-	-	-	-	-
model.g3804.t1	XP_018282597.1	XP_018282597.1 alpha-amylase [Cutaneotrichosporon oleaginosus]	Q01117	sp|Q01117|AMY1_LIPKO Alpha-amylase 1 OS=Lipomyces kononenkoae GN=LKA1 PE=1 SV=2	K01176	AMY,amyA,malS	alpha-amylase	EC:3.2.1.1	GO:0005975//carbohydrate metabolic process	GO:0003824//catalytic activity	-	KOG0471	Alpha-amylase	G	Carbohydrate transport and metabolism	-	-	-	-	-	CBM20
model.g3805.t1	XP_018282596.1	XP_018282596.1 hypothetical protein CC85DRAFT_310121 [Cutaneotrichosporon oleaginosus]	-	-	-	-	-	-	-	GO:0005524//ATP binding	-	KOG1001	Helicase-like transcription factor HLTF/DNA helicase RAD5, DEAD-box superfamily	KL	Transcription;Replication, recombination and repair	-	-	-	-	-	-
model.g3806.t1	XP_018282595.1	XP_018282595.1 hypothetical protein CC85DRAFT_294651 [Cutaneotrichosporon oleaginosus]	-	-	K00995	pgsA,PGS1	CDP-diacylglycerol---glycerol-3-phosphate 3-phosphatidyltransferase	EC:2.7.8.5	-	-	-	-	-	-	-	-	-	-	-	-	-
model.g3807.t1	XP_018282594.1	XP_018282594.1 Isocitrate/isopropylmalate dehydrogenase [Cutaneotrichosporon oleaginosus]	O14104	sp|O14104|LYS12_SCHPO Homoisocitrate dehydrogenase OS=Schizosaccharomyces pombe (strain 972 / ATCC 24843) GN=lys12 PE=1 SV=1	K05824	LYS12	homoisocitrate dehydrogenase	EC:1.1.1.87	GO:0055114//oxidation-reduction process	GO:0016616//oxidoreductase activity, acting on the CH-OH group of donors, NAD or NADP as acceptor	-	KOG0785	Isocitrate dehydrogenase, alpha subunit	E	Amino acid transport and metabolism	-	-	-	-	-	-
model.g3808.t1	XP_018282593.1	XP_018282593.1 hypothetical protein CC85DRAFT_298803 [Cutaneotrichosporon oleaginosus]	-	-	-	-	-	-	-	GO:0005515//protein binding	-	-	-	-	-	-	-	-	-	-	-
model.g3809.t1	-	-	-	-	-	-	-	-	-	-	-	-	-	-	-	-	-	-	-	-	-
model.g3810.t1	XP_018281710.1	XP_018281710.1 NAD(P)-binding protein [Cutaneotrichosporon oleaginosus]	-	-	-	-	-	-	-	-	-	-	-	-	-	-	-	-	-	-	-
model.g3811.t1	EKC97692.1	EKC97692.1 hypothetical protein A1Q2_08004 [Trichosporon asahii var. asahii CBS 8904]	-	-	-	-	-	-	-	GO:0005515//protein binding	-	KOG1080	Histone H3 (Lys4) methyltransferase complex, subunit SET1 and related methyltransferases	BK	Chromatin structure and dynamics;Transcription	-	-	-	-	-	-
model.g3812.t1	-	-	-	-	-	-	-	-	-	-	-	-	-	-	-	-	-	-	-	-	-
model.g15138.t1	-	-	-	-	-	-	-	-	-	-	-	-	-	-	-	-	-	-	-	-	-
model.g15139.t1	XP_018282536.1	XP_018282536.1 hypothetical protein CC85DRAFT_282184 [Cutaneotrichosporon oleaginosus]	-	-	-	-	-	-	-	-	-	-	-	-	-	-	-	-	-	-	-
model.g15140.t1	XP_018282540.1	XP_018282540.1 hypothetical protein CC85DRAFT_234821, partial [Cutaneotrichosporon oleaginosus]	-	-	-	-	-	-	-	-	-	-	-	-	-	-	-	-	-	-	-
model.g15141.t1	-	-	-	-	-	-	-	-	-	-	-	-	-	-	-	-	-	-	-	-	-
model.g15142.t1	CDO54846.1	CDO54846.1 similar to Saccharomyces cerevisiae YER025W GCD11 Gamma subunit of the translation initiation factor eIF2 [Geotrichum candidum]	Q24208	sp|Q24208|IF2G_DROME Eukaryotic translation initiation factor 2 subunit 3 OS=Drosophila melanogaster GN=eIF-2gamma PE=2 SV=1	-	-	-	-	-	GO:0003924//GTPase activity;GO:0005525//GTP binding	-	KOG0466	Translation initiation factor 2, gamma subunit (eIF-2gamma; GTPase)	J	Translation, ribosomal structure and biogenesis	-	-	-	-	-	-
model.g15150.t1	XP_018275628.1	XP_018275628.1 amidase [Cutaneotrichosporon oleaginosus]	-	-	-	-	-	-	-	-	-	-	-	-	-	-	-	-	-	-	-
model.g15151.t1	XP_018275627.1	XP_018275627.1 NAD(P)-binding protein [Cutaneotrichosporon oleaginosus]	-	-	-	-	-	-	-	GO:0016491//oxidoreductase activity	-	-	-	-	-	-	-	-	-	-	-
model.g15152.t1	XP_018275626.1	XP_018275626.1 N2227-domain-containing protein [Cutaneotrichosporon oleaginosus]	Q9Y7J3	sp|Q9Y7J3|CARME_SCHPO Carnosine N-methyltransferase OS=Schizosaccharomyces pombe (strain 972 / ATCC 24843) GN=SPBC1778.07 PE=3 SV=1	K19787	CARNMT1	carnosine N-methyltransferase	EC:2.1.1.22	-	-	-	KOG2798	Putative trehalase	G	Carbohydrate transport and metabolism	-	-	-	-	-	-
model.g15153.t1	XP_018275625.1	XP_018275625.1 SNF5-domain-containing protein [Cutaneotrichosporon oleaginosus]	Q156A1	sp|Q156A1|ATX8_HUMAN Ataxin-8 OS=Homo sapiens GN=ATXN8 PE=1 SV=1	-	-	-	-	GO:0006338//chromatin remodeling	-	GO:0000228//nuclear chromosome	-	-	-	-	-	-	-	-	-	-
model.g15158.t1	XP_018277693.1	XP_018277693.1 chaperone regulator [Cutaneotrichosporon oleaginosus]	Q5FWN8	sp|Q5FWN8|DNJ6A_XENLA DnaJ homolog subfamily B member 6-A OS=Xenopus laevis GN=dnajb6-a PE=2 SV=1	K14002	SCJ1	DnaJ-related protein SCJ1	-	-	-	-	-	-	-	-	-	-	-	-	-	-
model.g15159.t1	CEL07335.1	CEL07335.1 hypothetical protein ASPCAL10495 [Aspergillus calidoustus]	-	-	-	-	-	-	GO:0005975//carbohydrate metabolic process	GO:0004553//hydrolase activity, hydrolyzing O-glycosyl compounds	-	-	-	-	-	-	-	-	-	-	-
model.g15160.t1	-	-	-	-	-	-	-	-	-	-	-	KOG0052	Translation elongation factor EF-1 alpha/Tu	J	Translation, ribosomal structure and biogenesis	-	-	-	-	-	-
model.g15161.t1	XP_018277694.1	XP_018277694.1 hypothetical protein CC85DRAFT_312927 [Cutaneotrichosporon oleaginosus]	-	-	-	-	-	-	-	-	-	-	-	-	-	-	-	-	-	-	-
model.g15162.t1	XP_018278308.1	XP_018278308.1 putative translational regulator GCN20-like ABC transporter protein [Cutaneotrichosporon oleaginosus]	O59672	sp|O59672|YB89_SCHPO Uncharacterized ABC transporter ATP-binding protein C29A3.09c OS=Schizosaccharomyces pombe (strain 972 / ATCC 24843) GN=SPBC29A3.09c PE=3 SV=1	-	-	-	-	-	GO:0005524//ATP binding;GO:0016887//ATPase activity	-	KOG0062	ATPase component of ABC transporters with duplicated ATPase domains/Translation elongation factor EF-3b	EJ	Amino acid transport and metabolism;Translation, ribosomal structure and biogenesis	gnl|TC-DB|Q9NUQ8	3.A.1.121.9	ATP-binding cassette sub-family F member 3 OS=Homo sapiens OX=9606 GN=ABCF3 PE=1 SV=2	-	-	-
model.g15163.t1	XP_018278307.1	XP_018278307.1 ARM repeat-containing protein [Cutaneotrichosporon oleaginosus]	-	-	-	-	-	-	GO:0006886//intracellular protein transport;GO:0016192//vesicle-mediated transport	-	GO:0030117//membrane coat	-	-	-	-	-	-	-	-	-	-
model.g15164.t1	XP_018278306.1	XP_018278306.1 Arginase/deacetylase [Cutaneotrichosporon oleaginosus]	Q8RX28	sp|Q8RX28|HDA5_ARATH Histone deacetylase 5 OS=Arabidopsis thaliana GN=HDA5 PE=1 SV=1	-	-	-	-	-	-	-	KOG1343	Histone deacetylase complex, catalytic component HDA1	B	Chromatin structure and dynamics	-	-	-	-	-	-
model.g15165.t1	XP_018278305.1	XP_018278305.1 putative WD-repeat protein [Cutaneotrichosporon oleaginosus]	-	-	-	-	-	-	-	GO:0005515//protein binding	-	-	-	-	-	-	-	-	-	-	-
model.g15166.t1	XP_018278304.1	XP_018278304.1 putative RNA splicing factor PRP9 [Cutaneotrichosporon oleaginosus]	-	-	K12827	SF3A3,SAP61,PRP9	splicing factor 3A subunit 3	-	-	-	-	-	-	-	-	-	-	-	-	-	-
model.g15167.t1	XP_018282974.1	XP_018282974.1 DUF605-domain-containing protein [Cutaneotrichosporon oleaginosus]	-	-	-	-	-	-	-	-	-	-	-	-	-	-	-	-	-	-	-
model.g15168.t1	XP_018282975.1	XP_018282975.1 hypothetical protein CC85DRAFT_281589 [Cutaneotrichosporon oleaginosus]	B2RRD7	sp|B2RRD7|BRPF1_MOUSE Peregrin OS=Mus musculus GN=Brpf1 PE=1 SV=1	-	-	-	-	-	-	-	KOG0955	PHD finger protein BR140/LIN-49	R	General function prediction only	-	-	-	-	-	-
model.g15169.t1	XP_018282976.1	XP_018282976.1 hypothetical protein CC85DRAFT_289775 [Cutaneotrichosporon oleaginosus]	-	-	-	-	-	-	-	-	-	-	-	-	-	-	-	-	-	-	-
model.g15170.t1	-	-	-	-	-	-	-	-	GO:0015986//ATP synthesis coupled proton transport	-	-	KOG1353	F0F1-type ATP synthase, alpha subunit	C	Energy production and conversion	-	-	-	-	-	-
model.g15171.t1	XP_018278398.1	XP_018278398.1 hypothetical protein CC85DRAFT_101955 [Cutaneotrichosporon oleaginosus]	O13833	sp|O13833|CID1_SCHPO Terminal uridylyltransferase cid1 OS=Schizosaccharomyces pombe (strain 972 / ATCC 24843) GN=cid1 PE=1 SV=2	-	-	-	-	-	GO:0016779//nucleotidyltransferase activity	-	KOG2277	S-M checkpoint control protein CID1 and related nucleotidyltransferases	D	Cell cycle control, cell division, chromosome partitioning	-	-	-	-	-	-
model.g15172.t1	XP_018278397.1	XP_018278397.1 hypothetical protein CC85DRAFT_292381 [Cutaneotrichosporon oleaginosus]	-	-	-	-	-	-	GO:0035023//regulation of Rho protein signal transduction	GO:0005089//Rho guanyl-nucleotide exchange factor activity	-	-	-	-	-	-	-	-	-	-	-
model.g15173.t1	XP_018278396.1	XP_018278396.1 hypothetical protein CC85DRAFT_246821 [Cutaneotrichosporon oleaginosus]	Q7SA85	sp|Q7SA85|LONP2_NEUCR Lon protease homolog 2, peroxisomal OS=Neurospora crassa (strain ATCC 24698 / 74-OR23-1A / CBS 708.71 / DSM 1257 / FGSC 987) GN=NCU08303 PE=3 SV=1	-	-	-	-	GO:0006508//proteolysis	GO:0004176//ATP-dependent peptidase activity;GO:0004252//serine-type endopeptidase activity;GO:0005524//ATP binding	-	KOG2004	Mitochondrial ATP-dependent protease PIM1/LON	O	Posttranslational modification, protein turnover, chaperones	-	-	-	PHI:7160|D4HY24|lon|552|Erwinia amylovora|Fire blight|Eudicots|Protease|Gene mutation|loss of pathogenicity	-	-
model.g15174.t1	XP_018278395.1	XP_018278395.1 CRAL/TRIO domain-containing protein [Cutaneotrichosporon oleaginosus]	-	-	-	-	-	-	-	-	-	-	-	-	-	-	-	-	-	-	-
model.g15175.t1	XP_018278041.1	XP_018278041.1 N-myristoyl transferase [Cutaneotrichosporon oleaginosus]	P34809	sp|P34809|NMT_CRYNE Glycylpeptide N-tetradecanoyltransferase OS=Cryptococcus neoformans PE=1 SV=3	-	-	-	-	-	GO:0004379//glycylpeptide N-tetradecanoyltransferase activity	-	KOG2779	N-myristoyl transferase	I	Lipid transport and metabolism	-	-	-	PHI:19|P34809|NMT|5207|Cryptococcus neoformans|Cryptococcosis|Rabbits & hares|Myristoyl-CoA:protein N-myristoyltransferase|Gene mutation: characterised|reduced virulence	C4YHT8_CANAW	-
model.g15176.t1	XP_018278040.1	XP_018278040.1 hypothetical protein CC85DRAFT_275825 [Cutaneotrichosporon oleaginosus]	-	-	-	-	-	-	-	-	-	-	-	-	-	-	-	-	-	-	-
model.g15177.t1	XP_014180023.1	XP_014180023.1 RNA polymerase II transcription factor [Trichosporon asahii var. asahii CBS 2479]	Q5AFP3	sp|Q5AFP3|MCM1_CANAL Transcription factor of morphogenesis MCM1 OS=Candida albicans (strain SC5314 / ATCC MYA-2876) GN=MCM1 PE=1 SV=1	-	-	-	-	-	GO:0003677//DNA binding;GO:0046983//protein dimerization activity	-	KOG0015	Regulator of arginine metabolism and related MADS box-containing transcription factors	K	Transcription	-	-	-	PHI:1534|I1RWM0|GzMADS001|5518|Fusarium graminearum|Fusarium ear blight|Monocots|transcription factor|Gene deletion|unaffected pathogenicity	-	-
model.g15178.t1	-	-	-	-	-	-	-	-	-	-	-	-	-	-	-	-	-	-	-	-	-
model.g15179.t1	XP_018279493.1	XP_018279493.1 hypothetical protein CC85DRAFT_228749, partial [Cutaneotrichosporon oleaginosus]	-	-	-	-	-	-	-	-	-	-	-	-	-	-	-	-	-	-	-
model.g15180.t1	XP_018279494.1	XP_018279494.1 acetoacetate-CoA ligase [Cutaneotrichosporon oleaginosus]	-	-	-	-	-	-	GO:0008152//metabolic process	GO:0003824//catalytic activity	-	-	-	-	-	-	-	-	-	-	-
model.g15181.t1	XP_018279495.1	XP_018279495.1 Zn-dependent exopeptidase [Cutaneotrichosporon oleaginosus]	-	-	-	-	-	-	-	-	-	-	-	-	-	-	-	-	-	-	-
model.g15182.t1	-	-	-	-	-	-	-	-	-	-	-	-	-	-	-	-	-	-	-	-	-
model.g3813.t1	-	-	-	-	-	-	-	-	-	-	-	-	-	-	-	-	-	-	-	-	-
model.g3814.t1	XP_018282234.1	XP_018282234.1 putative cytochrome P450 [Cutaneotrichosporon oleaginosus]	-	-	-	-	-	-	GO:0055114//oxidation-reduction process	GO:0005506//iron ion binding;GO:0016705//oxidoreductase activity, acting on paired donors, with incorporation or reduction of molecular oxygen;GO:0020037//heme binding	-	-	-	-	-	-	-	-	-	-	-
model.g3815.t1	XP_018276715.1	XP_018276715.1 phenylalanine ammonia-lyase [Cutaneotrichosporon oleaginosus]	P11544	sp|P11544|PALY_RHOTO Phenylalanine/tyrosine ammonia-lyase OS=Rhodosporidium toruloides GN=PAL PE=1 SV=2	K10775	PAL	phenylalanine ammonia-lyase	EC:4.3.1.24	-	-	-	KOG0222	Phenylalanine and histidine ammonia-lyase	Q	Secondary metabolites biosynthesis, transport and catabolism	-	-	-	-	-	-
model.g3816.t1	-	-	-	-	-	-	-	-	-	-	-	-	-	-	-	-	-	-	-	-	-
model.g3817.t1	XP_018267366.1	XP_018267366.1 hypothetical protein I303_01352 [Kwoniella dejecticola CBS 10117]	-	-	-	-	-	-	GO:0055114//oxidation-reduction process	GO:0016491//oxidoreductase activity	-	-	-	-	-	-	-	-	-	-	-
model.g3818.t1	XP_018276714.1	XP_018276714.1 FAD dependent oxidoreductase [Cutaneotrichosporon oleaginosus]	-	-	-	-	-	-	GO:0055114//oxidation-reduction process	GO:0016491//oxidoreductase activity	-	-	-	-	-	-	-	-	-	-	-
model.g3819.t1	-	-	-	-	-	-	-	-	-	-	-	-	-	-	-	-	-	-	-	-	-
model.g3820.t1	KXJ88409.1	KXJ88409.1 amidase signature domain-containing protein [Microdochium bolleyi]	-	-	-	-	-	-	-	-	-	-	-	-	-	-	-	-	-	-	-
model.g3821.t1	KZP14013.1	KZP14013.1 hypothetical protein FIBSPDRAFT_797146 [Fibulorhizoctonia sp. CBS 109695]	-	-	-	-	-	-	-	-	-	-	-	-	-	-	-	-	-	-	CBM13
model.g3822.t1	XP_018276713.1	XP_018276713.1 hypothetical protein CC85DRAFT_330099 [Cutaneotrichosporon oleaginosus]	-	-	-	-	-	-	GO:0006351//transcription, DNA-templated	GO:0003677//DNA binding;GO:0008270//zinc ion binding	GO:0005634//nucleus	-	-	-	-	-	-	-	-	-	-
model.g3823.t1	XP_018276712.1	XP_018276712.1 carboxypeptidase S [Cutaneotrichosporon oleaginosus]	-	-	-	-	-	-	GO:0008152//metabolic process	GO:0016787//hydrolase activity	-	-	-	-	-	-	-	-	-	-	-
model.g3824.t1	EXK31670.1	EXK31670.1 NADPH2 dehydrogenase [Fusarium oxysporum f. sp. melonis 26406]	Q8GYB8	sp|Q8GYB8|OPR2_ARATH 12-oxophytodienoate reductase 2 OS=Arabidopsis thaliana GN=OPR2 PE=1 SV=2	-	-	-	-	GO:0055114//oxidation-reduction process	GO:0010181//FMN binding;GO:0016491//oxidoreductase activity	-	KOG0134	NADH:flavin oxidoreductase/12-oxophytodienoate reductase	CR	Energy production and conversion;General function prediction only	-	-	-	-	-	-
model.g3825.t1	XP_018276721.1	XP_018276721.1 MFS general substrate transporter [Cutaneotrichosporon oleaginosus]	-	-	-	-	-	-	GO:0055085//transmembrane transport	-	GO:0016021//integral component of membrane	-	-	-	-	-	-	-	-	-	-
model.g3826.t1	XP_018276723.1	XP_018276723.1 mitochondrial carrier [Cutaneotrichosporon oleaginosus]	P0C582	sp|P0C582|M2OM_NEUCR Putative mitochondrial 2-oxoglutarate/malate carrier protein OS=Neurospora crassa (strain ATCC 24698 / 74-OR23-1A / CBS 708.71 / DSM 1257 / FGSC 987) GN=mic-33 PE=3 SV=1	-	-	-	-	-	-	-	KOG0759	Mitochondrial oxoglutarate/malate carrier proteins	C	Energy production and conversion	gnl|TC-DB|Q8SF04	2.A.29.2.6	Dicarboxylate/tricarboxylate carrier - Nicotiana tabacum (Common tobacco).	-	-	-
model.g3827.t1	XP_018276724.1	XP_018276724.1 hypothetical protein CC85DRAFT_304368 [Cutaneotrichosporon oleaginosus]	-	-	-	-	-	-	-	-	-	-	-	-	-	-	-	-	-	-	-
model.g3828.t1	XP_018280668.1	XP_018280668.1 hypothetical protein CC85DRAFT_271311 [Cutaneotrichosporon oleaginosus]	-	-	-	-	-	-	GO:0055085//transmembrane transport	-	GO:0016021//integral component of membrane	-	-	-	-	-	-	-	-	-	-
model.g3829.t1	-	-	-	-	-	-	-	-	-	-	-	-	-	-	-	-	-	-	-	-	-
model.g3830.t1	-	-	-	-	-	-	-	-	-	-	-	-	-	-	-	-	-	-	-	-	-
model.g3831.t1	EKD01908.1	EKD01908.1 hypothetical protein A1Q2_03783 [Trichosporon asahii var. asahii CBS 8904]	-	-	-	-	-	-	-	-	-	-	-	-	-	-	-	-	-	-	-
model.g3832.t1	XP_018276720.1	XP_018276720.1 FAD/NAD(P)-binding domain-containing protein [Cutaneotrichosporon oleaginosus]	-	-	-	-	-	-	GO:0055114//oxidation-reduction process	GO:0016491//oxidoreductase activity	-	-	-	-	-	-	-	-	-	-	-
model.g3833.t1	XP_018276719.1	XP_018276719.1 alpha/beta-hydrolase [Cutaneotrichosporon oleaginosus]	-	-	-	-	-	-	-	-	-	-	-	-	-	-	-	-	-	-	-
model.g3834.t1	XP_018276725.1	XP_018276725.1 hypothetical protein CC85DRAFT_287758 [Cutaneotrichosporon oleaginosus]	-	-	-	-	-	-	-	-	-	-	-	-	-	-	-	-	-	-	-
model.g3835.t1	XP_018276726.1	XP_018276726.1 hypothetical protein CC85DRAFT_161525 [Cutaneotrichosporon oleaginosus]	-	-	-	-	-	-	-	-	-	-	-	-	-	-	-	-	-	-	-
model.g3836.t1	XP_018276727.1	XP_018276727.1 Na+/solute symporter [Cutaneotrichosporon oleaginosus]	Q7XBS0	sp|Q7XBS0|DUR3_ORYSJ Urea-proton symporter DUR3 OS=Oryza sativa subsp. japonica GN=DUR3 PE=1 SV=1	-	-	-	-	GO:0006810//transport;GO:0055085//transmembrane transport	GO:0005215//transporter activity	GO:0016020//membrane	KOG2348	Urea transporter	E	Amino acid transport and metabolism	gnl|TC-DB|P33413	2.A.21.6.1	UREA ACTIVE TRANSPORTER - Saccharomyces cerevisiae (Baker's yeast).	-	-	-
model.g3837.t1	XP_018276728.1	XP_018276728.1 alpha/beta-hydrolase [Cutaneotrichosporon oleaginosus]	-	-	-	-	-	-	-	-	-	-	-	-	-	-	-	-	-	-	-
model.g3838.t1	XP_018276729.1	XP_018276729.1 hypothetical protein CC85DRAFT_287761 [Cutaneotrichosporon oleaginosus]	-	-	-	-	-	-	GO:0055114//oxidation-reduction process	GO:0005507//copper ion binding;GO:0016491//oxidoreductase activity	-	-	-	-	-	-	-	-	-	-	-
model.g15183.t1	XP_018276697.1	XP_018276697.1 cyclododecanone monooxygenase [Cutaneotrichosporon oleaginosus]	Q82IY8	sp|Q82IY8|PTLE_STRAW Neopentalenolactone D synthase OS=Streptomyces avermitilis (strain ATCC 31267 / DSM 46492 / JCM 5070 / NBRC 14893 / NCIMB 12804 / NRRL 8165 / MA-4680) GN=ptlE PE=1 SV=1	-	-	-	-	GO:0055114//oxidation-reduction process	GO:0004499//N,N-dimethylaniline monooxygenase activity;GO:0016491//oxidoreductase activity;GO:0050660//flavin adenine dinucleotide binding;GO:0050661//NADP binding	-	-	-	-	-	-	-	-	-	-	-
model.g15184.t1	XP_018276698.1	XP_018276698.1 hypothetical protein CC85DRAFT_287728 [Cutaneotrichosporon oleaginosus]	-	-	-	-	-	-	-	-	-	-	-	-	-	-	-	-	-	-	-
model.g15185.t1	-	-	-	-	-	-	-	-	-	-	-	-	-	-	-	-	-	-	-	-	-
model.g15186.t1	XP_018276700.1	XP_018276700.1 hypothetical protein CC85DRAFT_330088 [Cutaneotrichosporon oleaginosus]	-	-	-	-	-	-	-	-	-	-	-	-	-	-	-	-	-	-	-
model.g15187.t1	XP_018276701.1	XP_018276701.1 hypothetical protein CC85DRAFT_304348 [Cutaneotrichosporon oleaginosus]	-	-	-	-	-	-	-	GO:0005515//protein binding	-	-	-	-	-	-	-	-	PHI:521|O43117|CgDN24|474922|Colletotrichum gloeosporioides|Anthracnose|Eudicots|Unknown|Gene disruption|unaffected pathogenicity	-	-
model.g15188.t1	-	-	-	-	-	-	-	-	-	-	-	-	-	-	-	-	-	-	-	-	-
model.g15189.t1	-	-	-	-	-	-	-	-	-	-	-	-	-	-	-	-	-	-	-	-	-
model.g15190.t1	XP_018278274.1	XP_018278274.1 Metallophos-domain-containing protein [Cutaneotrichosporon oleaginosus]	Q94K01	sp|Q94K01|DBR1_ARATH Lariat debranching enzyme OS=Arabidopsis thaliana GN=DBR1 PE=2 SV=1	-	-	-	-	-	GO:0016787//hydrolase activity	-	KOG2863	RNA lariat debranching enzyme	A	RNA processing and modification	-	-	-	-	-	-
model.g15191.t1	-	-	-	-	-	-	-	-	-	GO:0005524//ATP binding;GO:0016887//ATPase activity	-	-	-	-	-	-	-	-	-	-	-
model.g15192.t1	XP_018278272.1	XP_018278272.1 hypothetical protein CC85DRAFT_302966 [Cutaneotrichosporon oleaginosus]	-	-	-	-	-	-	GO:0006412//translation	GO:0003735//structural constituent of ribosome	GO:0005622//intracellular;GO:0005840//ribosome	-	-	-	-	-	-	-	-	-	-
model.g15193.t1	XP_568101.1	XP_568101.1 hypothetical protein CNL05670 [Cryptococcus neoformans var. neoformans JEC21]	P62792	sp|P62792|H4_PHACH Histone H4 OS=Phanerochaete chrysosporium GN=H4.1 PE=3 SV=2	-	-	-	-	-	-	-	KOG3467	Histone H4	B	Chromatin structure and dynamics	-	-	-	-	-	-
model.g15194.t1	XP_018278270.1	XP_018278270.1 hypothetical protein CC85DRAFT_286179 [Cutaneotrichosporon oleaginosus]	-	-	K02143	ATPeFK,ATP19	F-type H+-transporting ATPase subunit k	-	-	-	-	-	-	-	-	-	-	-	-	-	-
model.g15195.t1	XP_018278269.1	XP_018278269.1 hypothetical protein CC85DRAFT_286178 [Cutaneotrichosporon oleaginosus]	Q9Y822	sp|Q9Y822|RM16_SCHPO 54S ribosomal protein L16, mitochondrial OS=Schizosaccharomyces pombe (strain 972 / ATCC 24843) GN=mrpl16 PE=3 SV=1	-	-	-	-	GO:0006412//translation	GO:0003735//structural constituent of ribosome	GO:0005840//ribosome	KOG3422	Mitochondrial ribosomal protein L16	J	Translation, ribosomal structure and biogenesis	-	-	-	-	-	-
model.g15196.t1	-	-	-	-	-	-	-	-	-	-	-	-	-	-	-	-	-	-	-	-	-
model.g15197.t1	XP_018274823.1	XP_018274823.1 hypothetical protein CC85DRAFT_331699 [Cutaneotrichosporon oleaginosus]	-	-	-	-	-	-	-	-	-	KOG2319	Vacuolar assembly/sorting protein VPS9	U	Intracellular trafficking, secretion, and vesicular transport	-	-	-	-	-	-
model.g15198.t1	XP_018274822.1	XP_018274822.1 nucleotide-diphospho-sugar transferase [Cutaneotrichosporon oleaginosus]	Q86HG0	sp|Q86HG0|GMPPA_DICDI Mannose-1-phosphate guanyltransferase alpha OS=Dictyostelium discoideum GN=gmppA PE=2 SV=1	K00966	GMPP	mannose-1-phosphate guanylyltransferase	EC:2.7.7.13	GO:0009058//biosynthetic process	GO:0016779//nucleotidyltransferase activity	-	KOG1460	GDP-mannose pyrophosphorylase	GMO	Carbohydrate transport and metabolism;Cell wall/membrane/envelope biogenesis;Posttranslational modification, protein turnover, chaperones	-	-	-	-	-	-
model.g15199.t1	XP_018274821.1	XP_018274821.1 hypothetical protein CC85DRAFT_289620 [Cutaneotrichosporon oleaginosus]	-	-	-	-	-	-	-	GO:0005515//protein binding	-	-	-	-	-	-	-	-	-	-	-
model.g15200.t1	XP_018281965.1	XP_018281965.1 methylenetetrahydrofolate reduct [Cutaneotrichosporon oleaginosus]	Q10258	sp|Q10258|MTHR1_SCHPO Methylenetetrahydrofolate reductase 1 OS=Schizosaccharomyces pombe (strain 972 / ATCC 24843) GN=met9 PE=1 SV=1	K25004	MTHFR	methylenetetrahydrofolate reductase (NADPH)	EC:1.5.1.53	-	-	-	KOG0564	5,10-methylenetetrahydrofolate reductase	E	Amino acid transport and metabolism	-	-	-	PHI:3823|G4MV96|MET13|318829|Magnaporthe oryzae|Rice blast|Monocots|methylenetetrahydrofolate reductase|Gene deletion; gene complementation|loss of pathogenicity	-	-
model.g15201.t1	XP_018281964.1	XP_018281964.1 FAD dependent oxidoreductase [Cutaneotrichosporon oleaginosus]	-	-	K00306	PIPOX	sarcosine oxidase / L-pipecolate oxidase	EC:1.5.3.1 1.5.3.7	GO:0055114//oxidation-reduction process	GO:0016491//oxidoreductase activity	-	-	-	-	-	-	-	-	-	-	-
model.g15202.t1	-	-	-	-	-	-	-	-	-	-	-	-	-	-	-	-	-	-	-	-	-
model.g15203.t1	XP_018281963.1	XP_018281963.1 hypothetical protein CC85DRAFT_240827 [Cutaneotrichosporon oleaginosus]	-	-	-	-	-	-	GO:0006508//proteolysis	GO:0004222//metalloendopeptidase activity	-	-	-	-	-	-	-	-	-	-	-
model.g15204.t1	XP_018281962.1	XP_018281962.1 hypothetical protein CC85DRAFT_325599 [Cutaneotrichosporon oleaginosus]	-	-	-	-	-	-	-	GO:0008017//microtubule binding	-	-	-	-	-	-	-	-	-	-	-
model.g15205.t1	XP_018280053.1	XP_018280053.1 hypothetical protein CC85DRAFT_327288 [Cutaneotrichosporon oleaginosus]	-	-	-	-	-	-	-	-	-	-	-	-	-	-	-	-	-	-	-
model.g15206.t1	XP_018280052.1	XP_018280052.1 ARM repeat-containing protein [Cutaneotrichosporon oleaginosus]	-	-	-	-	-	-	-	-	-	-	-	-	-	-	-	-	-	-	-
model.g15207.t1	XP_018280060.1	XP_018280060.1 hypothetical protein CC85DRAFT_284494 [Cutaneotrichosporon oleaginosus]	-	-	-	-	-	-	-	-	-	-	-	-	-	-	-	-	-	-	-
model.g15208.t1	XP_014177573.1	XP_014177573.1 hypothetical protein A1Q1_05366 [Trichosporon asahii var. asahii CBS 2479]	-	-	-	-	-	-	GO:0055085//transmembrane transport	-	GO:0016021//integral component of membrane	-	-	-	-	-	-	-	-	-	-
model.g15209.t1	-	-	-	-	-	-	-	-	GO:0005975//carbohydrate metabolic process	GO:0004553//hydrolase activity, hydrolyzing O-glycosyl compounds	-	-	-	-	-	-	-	-	-	-	-
model.g15210.t1	XP_018282374.1	XP_018282374.1 hypothetical protein CC85DRAFT_87841 [Cutaneotrichosporon oleaginosus]	-	-	-	-	-	-	-	-	-	-	-	-	-	-	-	-	-	-	-
model.g15211.t1	XP_018282375.1	XP_018282375.1 Pkinase-domain-containing protein [Cutaneotrichosporon oleaginosus]	Q9Y899	sp|Q9Y899|KCC1B_EMEND Calcium/calmodulin-dependent protein kinase cmkB OS=Emericella nidulans GN=cmkB PE=1 SV=1	-	-	-	-	GO:0006468//protein phosphorylation	GO:0004672//protein kinase activity;GO:0005524//ATP binding	-	KOG0032	Ca2+/calmodulin-dependent protein kinase, EF-Hand protein superfamily	T	Signal transduction mechanisms	-	-	-	PHI:1244|I1RA20|FGSG_00337|5518|Fusarium graminearum|Fusarium ear blight|Monocots|protein kinase|Gene deletion: full|unaffected pathogenicity	-	-
model.g15212.t1	XP_018282376.1	XP_018282376.1 hypothetical protein CC85DRAFT_282035 [Cutaneotrichosporon oleaginosus]	-	-	-	-	-	-	GO:0000070//mitotic sister chromatid segregation	-	GO:0000776//kinetochore	-	-	-	-	-	-	-	-	-	-
model.g15213.t1	XP_018282377.1	XP_018282377.1 hypothetical protein CC85DRAFT_282036 [Cutaneotrichosporon oleaginosus]	-	-	-	-	-	-	-	-	-	-	-	-	-	-	-	-	-	-	-
model.g15214.t1	-	-	-	-	-	-	-	-	-	-	-	-	-	-	-	-	-	-	-	-	-
model.g15215.t1	XP_018280827.1	XP_018280827.1 DUF155-domain-containing protein [Cutaneotrichosporon oleaginosus]	Q09877	sp|Q09877|SIF3_SCHPO Sad1-interacting factor 3 OS=Schizosaccharomyces pombe (strain 972 / ATCC 24843) GN=sif3 PE=1 SV=2	-	-	-	-	-	-	-	KOG2861	Uncharacterized conserved protein	S	Function unknown	-	-	-	-	-	-
model.g15216.t1	XP_018280828.1	XP_018280828.1 hypothetical protein CC85DRAFT_256989 [Cutaneotrichosporon oleaginosus]	-	-	-	-	-	-	-	GO:0005515//protein binding;GO:0008092//cytoskeletal protein binding;GO:0030674//protein binding, bridging;GO:0042802//identical protein binding;GO:0043130//ubiquitin binding	-	-	-	-	-	-	-	-	-	-	-
model.g15217.t1	XP_018280829.1	XP_018280829.1 winged helix DNA-binding domain-containing protein [Cutaneotrichosporon oleaginosus]	-	-	K12188	SNF8,EAP30	ESCRT-II complex subunit VPS22	-	-	-	-	-	-	-	-	-	-	-	PHI:4641|J9VNI3|VPS22|5207|Cryptococcus neoformans|Cryptococcosis|Rodents|Endosomal sorting complex|Gene mutation|loss of pathogenicity	-	-
model.g15218.t1	XP_018280830.1	XP_018280830.1 putative alanine-tRNA ligase [Cutaneotrichosporon oleaginosus]	Q5AQL1	sp|Q5AQL1|SYA_EMENI Alanine--tRNA ligase OS=Emericella nidulans (strain FGSC A4 / ATCC 38163 / CBS 112.46 / NRRL 194 / M139) GN=ala1 PE=3 SV=2	K01872	AARS,alaS	alanyl-tRNA synthetase	EC:6.1.1.7	GO:0006419//alanyl-tRNA aminoacylation	GO:0000166//nucleotide binding;GO:0004813//alanine-tRNA ligase activity;GO:0005524//ATP binding	-	KOG0188	Alanyl-tRNA synthetase	J	Translation, ribosomal structure and biogenesis	-	-	-	-	-	-
model.g15219.t1	XP_018282425.1	XP_018282425.1 hypothetical protein CC85DRAFT_290046 [Cutaneotrichosporon oleaginosus]	-	-	-	-	-	-	-	-	-	-	-	-	-	-	-	-	-	-	-
model.g15220.t1	XP_018282426.1	XP_018282426.1 DUF1630-domain-containing protein, partial [Cutaneotrichosporon oleaginosus]	-	-	-	-	-	-	-	-	-	-	-	-	-	-	-	-	-	-	-
model.g15221.t1	XP_018282427.1	XP_018282427.1 P-loop containing nucleoside triphosphate hydrolase protein [Cutaneotrichosporon oleaginosus]	-	-	-	-	-	-	-	GO:0005524//ATP binding;GO:0016887//ATPase activity	-	-	-	-	-	-	-	-	-	-	-
model.g15222.t1	XP_018282428.1	XP_018282428.1 hypothetical protein CC85DRAFT_268517 [Cutaneotrichosporon oleaginosus]	Q92SZ1	sp|Q92SZ1|CUTC_RHIME Copper homeostasis protein CutC OS=Rhizobium meliloti (strain 1021) GN=cutC PE=3 SV=1	-	-	-	-	GO:0055070//copper ion homeostasis	GO:0005507//copper ion binding	-	-	-	-	-	-	-	-	-	-	-
model.g15223.t1	XP_018282429.1	XP_018282429.1 hypothetical protein CC85DRAFT_282076 [Cutaneotrichosporon oleaginosus]	-	-	-	-	-	-	-	GO:0003676//nucleic acid binding	-	-	-	-	-	-	-	-	-	-	-
model.g15224.t1	XP_018282430.1	XP_018282430.1 hypothetical protein CC85DRAFT_325207 [Cutaneotrichosporon oleaginosus]	-	-	K00888	PI4KA	phosphatidylinositol 4-kinase A	EC:2.7.1.67	-	-	-	-	-	-	-	-	-	-	-	-	-
model.g15225.t1	-	-	-	-	-	-	-	-	-	-	-	-	-	-	-	-	-	-	-	-	-
model.g15226.t1	-	-	-	-	-	-	-	-	-	-	-	-	-	-	-	-	-	-	-	-	-
model.g15227.t1	-	-	-	-	-	-	-	-	-	-	-	-	-	-	-	-	-	-	-	-	-
model.g15228.t1	-	-	-	-	-	-	-	-	-	-	-	-	-	-	-	-	-	-	-	-	-
model.g15229.t1	-	-	-	-	-	-	-	-	-	-	-	-	-	-	-	-	-	-	-	-	-
model.g15230.t1	EKC98447.1	EKC98447.1 hypothetical protein A1Q2_07461 [Trichosporon asahii var. asahii CBS 8904]	Q0VFX8	sp|Q0VFX8|CRIP2_BOVIN Cysteine-rich protein 2 OS=Bos taurus GN=CRIP2 PE=2 SV=1	-	-	-	-	-	-	-	KOG1700	Regulatory protein MLP and related LIM proteins	TZ	Signal transduction mechanisms;Cytoskeleton	-	-	-	-	-	-
model.g15231.t1	XP_018282718.1	XP_018282718.1 putative 40S ribosomal protein S2 [Cutaneotrichosporon oleaginosus]	O74892	sp|O74892|RS2_SCHPO 40S ribosomal protein S2 OS=Schizosaccharomyces pombe (strain 972 / ATCC 24843) GN=rps2 PE=1 SV=1	K02981	RP-S2e,RPS2	small subunit ribosomal protein S2e	-	GO:0006412//translation	GO:0003723//RNA binding;GO:0003735//structural constituent of ribosome	GO:0005840//ribosome	KOG0877	40S ribosomal protein S2/30S ribosomal protein S5	J	Translation, ribosomal structure and biogenesis	-	-	-	-	-	-
model.g3839.t1	XP_018279518.1	XP_018279518.1 hypothetical protein CC85DRAFT_327725 [Cutaneotrichosporon oleaginosus]	-	-	-	-	-	-	-	-	-	-	-	-	-	-	-	-	-	-	-
model.g3840.t1	-	-	-	-	-	-	-	-	-	-	-	-	-	-	-	-	-	-	-	-	-
model.g3841.t1	-	-	-	-	-	-	-	-	-	-	-	-	-	-	-	-	-	-	-	-	-
model.g3842.t1	XP_018279533.1	XP_018279533.1 dabb-domain-containing protein [Cutaneotrichosporon oleaginosus]	-	-	-	-	-	-	-	-	-	-	-	-	-	-	-	-	-	-	-
model.g3843.t1	XP_018279532.1	XP_018279532.1 hypothetical protein CC85DRAFT_71056 [Cutaneotrichosporon oleaginosus]	-	-	-	-	-	-	-	-	-	-	-	-	-	-	-	-	-	-	-
model.g3844.t1	XP_018279531.1	XP_018279531.1 putative palmitoyl-protein thioesterase [Cutaneotrichosporon oleaginosus]	-	-	K01074	PPT	palmitoyl-protein thioesterase	EC:3.1.2.22	-	GO:0098599//palmitoyl hydrolase activity	-	-	-	-	-	-	-	-	-	-	-
model.g3845.t1	XP_018279530.1	XP_018279530.1 putative mitochondrion protein [Cutaneotrichosporon oleaginosus]	O01578	sp|O01578|MPC2_CAEEL Probable mitochondrial pyruvate carrier 2 OS=Caenorhabditis elegans GN=F53F10.3 PE=3 SV=2	-	-	-	-	GO:0006850//mitochondrial pyruvate transport	-	GO:0005743//mitochondrial inner membrane	KOG1589	Uncharacterized conserved protein	S	Function unknown	gnl|TC-DB|O95563	2.A.105.1.2	Mitochondrial pyruvate carrier 2 OS=Homo sapiens GN=BRP44 PE=1 SV=1	-	-	-
model.g3846.t1	XP_018279529.1	XP_018279529.1 DUF500-domain-containing protein [Cutaneotrichosporon oleaginosus]	-	-	-	-	-	-	-	-	-	-	-	-	-	-	-	-	-	-	-
model.g3847.t1	ALO60296.1	ALO60296.1 hypothetical protein CNA02015 [Cryptococcus neoformans var. neoformans JEC21]	-	-	-	-	-	-	-	GO:0005515//protein binding	-	-	-	-	-	-	-	-	-	-	-
model.g3848.t1	XP_018279527.1	XP_018279527.1 NAD(P)-binding protein [Cutaneotrichosporon oleaginosus]	P43939	sp|P43939|Y094_HAEIN Uncharacterized protein HI_0094 OS=Haemophilus influenzae (strain ATCC 51907 / DSM 11121 / KW20 / Rd) GN=HI_0094 PE=4 SV=1	-	-	-	-	-	GO:0003824//catalytic activity;GO:0050662//coenzyme binding	-	-	-	-	-	-	-	-	-	-	-
model.g3849.t1	OCF40396.1	OCF40396.1 hypothetical protein I317_05831 [Kwoniella heveanensis CBS 569]	-	-	-	-	-	-	-	-	-	-	-	-	-	-	-	-	-	-	-
model.g3850.t1	-	-	-	-	-	-	-	-	-	-	-	-	-	-	-	-	-	-	-	-	-
model.g3851.t1	XP_018279526.1	XP_018279526.1 AOX-domain-containing protein [Cutaneotrichosporon oleaginosus]	Q8NKE2	sp|Q8NKE2|AOX_CRYNH Alternative oxidase, mitochondrial OS=Cryptococcus neoformans var. grubii serotype A (strain H99 / ATCC 208821 / CBS 10515 / FGSC 9487) GN=AOX1 PE=3 SV=2	-	-	-	-	GO:0055114//oxidation-reduction process	GO:0009916//alternative oxidase activity	-	-	-	-	-	-	-	-	PHI:275|Q8NKE2|AOX1|5207|Cryptococcus neoformans|Cryptococcosis|Rodents|Alternative oxidase|Gene disruption; gene complementation|reduced virulence	-	-
model.g3852.t1	XP_018279524.1	XP_018279524.1 hypothetical protein CC85DRAFT_70501 [Cutaneotrichosporon oleaginosus]	P0CQ43	sp|P0CQ43|RAS_CRYNB Ras-like protein OS=Cryptococcus neoformans var. neoformans serotype D (strain B-3501A) GN=RAS1 PE=3 SV=1	K07827	KRAS,KRAS2	GTPase KRas	-	-	GO:0003924//GTPase activity;GO:0005525//GTP binding	-	KOG0395	Ras-related GTPase	R	General function prediction only	-	-	-	PHI:182|Q9UVQ4|RAS1|5207|Cryptococcus neoformans|Cryptococcosis|Moths|no data found|Gene disruption; gene complementation|reduced virulence	Q59XU5_CANAL	-
model.g3853.t1	XP_018279523.1	XP_018279523.1 hypothetical protein CC85DRAFT_284999 [Cutaneotrichosporon oleaginosus]	-	-	-	-	-	-	GO:0006508//proteolysis	GO:0008236//serine-type peptidase activity	-	-	-	-	-	-	-	-	-	-	-
model.g3854.t1	-	-	-	-	-	-	-	-	-	-	-	-	-	-	-	-	-	-	-	-	-
model.g3855.t1	-	-	-	-	-	-	-	-	-	-	-	-	-	-	-	-	-	-	-	-	-
model.g3856.t1	-	-	-	-	-	-	-	-	-	-	-	-	-	-	-	-	-	-	-	-	-
model.g3857.t1	XP_018279534.1	XP_018279534.1 MCM-domain-containing protein [Cutaneotrichosporon oleaginosus]	P30666	sp|P30666|MCM3_SCHPO DNA replication licensing factor mcm3 OS=Schizosaccharomyces pombe (strain 972 / ATCC 24843) GN=mcm3 PE=1 SV=2	K02541	MCM3	DNA replication licensing factor MCM3	EC:5.6.2.3	GO:0006270//DNA replication initiation	GO:0003677//DNA binding;GO:0005524//ATP binding	-	KOG0479	DNA replication licensing factor, MCM3 component	L	Replication, recombination and repair	-	-	-	PHI:1570|I1RE46|GzOB010|5518|Fusarium graminearum|Fusarium ear blight|Monocots|transcription factor|Gene deletion|unaffected pathogenicity	-	-
model.g15237.t1	XP_018274863.1	XP_018274863.1 hypothetical protein CC85DRAFT_309926 [Cutaneotrichosporon oleaginosus]	-	-	-	-	-	-	-	-	-	-	-	-	-	-	-	-	-	-	-
model.g15238.t1	XP_018274864.1	XP_018274864.1 hypothetical protein CC85DRAFT_289576 [Cutaneotrichosporon oleaginosus]	-	-	K20177	VPS3,TGFBRAP1	vacuolar protein sorting-associated protein 3	-	-	-	-	-	-	-	-	-	-	-	-	-	-
model.g15239.t1	XP_018280053.1	XP_018280053.1 hypothetical protein CC85DRAFT_327288 [Cutaneotrichosporon oleaginosus]	-	-	-	-	-	-	-	-	-	-	-	-	-	-	-	-	-	-	-
model.g15240.t1	XP_018280052.1	XP_018280052.1 ARM repeat-containing protein [Cutaneotrichosporon oleaginosus]	-	-	-	-	-	-	-	-	-	-	-	-	-	-	-	-	-	-	-
model.g15241.t1	XP_018280060.1	XP_018280060.1 hypothetical protein CC85DRAFT_284494 [Cutaneotrichosporon oleaginosus]	-	-	-	-	-	-	-	-	-	-	-	-	-	-	-	-	-	-	-
model.g15242.t1	XP_014177573.1	XP_014177573.1 hypothetical protein A1Q1_05366 [Trichosporon asahii var. asahii CBS 2479]	-	-	-	-	-	-	GO:0055085//transmembrane transport	-	GO:0016021//integral component of membrane	-	-	-	-	-	-	-	-	-	-
model.g15243.t1	-	-	-	-	-	-	-	-	GO:0005975//carbohydrate metabolic process	GO:0004553//hydrolase activity, hydrolyzing O-glycosyl compounds	-	-	-	-	-	-	-	-	-	-	-
model.g15244.t1	XP_018276588.1	XP_018276588.1 hypothetical protein CC85DRAFT_164715 [Cutaneotrichosporon oleaginosus]	-	-	-	-	-	-	-	-	-	-	-	-	-	-	-	-	-	-	-
model.g15245.t1	XP_018276587.1	XP_018276587.1 MFS general substrate transporter [Cutaneotrichosporon oleaginosus]	A0A0B5EMG9	sp|A0A0B5EMG9|FUB11_FUSOX Efflux pump FUBT OS=Fusarium oxysporum GN=FUBT PE=1 SV=1	-	-	-	-	GO:0055085//transmembrane transport	-	GO:0016021//integral component of membrane	-	-	-	-	gnl|TC-DB|Q8NKG7	2.A.1.2.77	Multidrug resistant protein OS=Acremonium chrysogenum GN=cefT PE=4 SV=1	PHI:3381|W7N2B4|FVEG_12533|117187|Fusarium verticillioides|Ear and stalk rot of maize|Monocots|fusaric acid biosynthesis|Gene deletion: full|unaffected pathogenicity	-	-
model.g15246.t1	-	-	-	-	-	-	-	-	-	-	-	-	-	-	-	-	-	-	-	-	-
model.g15247.t1	XP_018276586.1	XP_018276586.1 hypothetical protein CC85DRAFT_313524 [Cutaneotrichosporon oleaginosus]	P13983	sp|P13983|EXTN_TOBAC Extensin OS=Nicotiana tabacum GN=HRGPNT3 PE=2 SV=1	-	-	-	-	-	-	-	-	-	-	-	-	-	-	-	-	-
model.g15248.t1	XP_018276585.1	XP_018276585.1 hypothetical protein CC85DRAFT_250081 [Cutaneotrichosporon oleaginosus]	-	-	-	-	-	-	-	-	-	-	-	-	-	-	-	-	-	-	-
model.g15249.t1	XP_018279282.1	XP_018279282.1 MFS general substrate transporter [Cutaneotrichosporon oleaginosus]	-	-	-	-	-	-	GO:0055085//transmembrane transport	-	GO:0016021//integral component of membrane	-	-	-	-	-	-	-	-	-	-
model.g15250.t1	XP_018279281.1	XP_018279281.1 hypothetical protein CC85DRAFT_327842 [Cutaneotrichosporon oleaginosus]	-	-	-	-	-	-	-	-	GO:0016021//integral component of membrane	-	-	-	-	-	-	-	-	-	-
model.g15251.t1	XP_018279280.1	XP_018279280.1 DNase I-like protein [Cutaneotrichosporon oleaginosus]	-	-	-	-	-	-	-	-	-	-	-	-	-	-	-	-	-	-	-
model.g15252.t1	XP_018279279.1	XP_018279279.1 Adaptor protein complex AP-1 gamma subunit [Cutaneotrichosporon oleaginosus]	Q99128	sp|Q99128|AP1G1_USTMA AP-1 complex subunit gamma-1 OS=Ustilago maydis (strain 521 / FGSC 9021) GN=APL4 PE=3 SV=3	-	-	-	-	GO:0006886//intracellular protein transport;GO:0016192//vesicle-mediated transport	-	GO:0030117//membrane coat	KOG1062	Vesicle coat complex AP-1, gamma subunit	U	Intracellular trafficking, secretion, and vesicular transport	gnl|TC-DB|O43747	9.B.278.1.1	AP-1 complex subunit gamma-1 OS=Homo sapiens OX=9606 GN=AP1G1 PE=1 SV=5	-	-	-
model.g15253.t1	XP_018279278.1	XP_018279278.1 hypothetical protein CC85DRAFT_285128 [Cutaneotrichosporon oleaginosus]	-	-	-	-	-	-	-	-	-	-	-	-	-	-	-	-	-	-	-
model.g15254.t1	-	-	-	-	-	-	-	-	-	-	-	-	-	-	-	-	-	-	-	-	-
model.g15255.t1	-	-	-	-	-	-	-	-	-	-	-	-	-	-	-	-	-	-	-	-	-
model.g15256.t1	-	-	-	-	-	-	-	-	-	-	-	-	-	-	-	-	-	-	-	-	-
model.g15257.t1	XP_018279737.1	XP_018279737.1 Nrap protein, partial [Cutaneotrichosporon oleaginosus]	-	-	K14544	UTP22,NOL6	U3 small nucleolar RNA-associated protein 22	-	-	-	-	-	-	-	-	-	-	-	-	-	-
model.g15262.t1	XP_018276992.1	XP_018276992.1 hypothetical protein CC85DRAFT_287346 [Cutaneotrichosporon oleaginosus]	Q8A4S8	sp|Q8A4S8|GCSH_BACTN Glycine cleavage system H protein OS=Bacteroides thetaiotaomicron (strain ATCC 29148 / DSM 2079 / NCTC 10582 / E50 / VPI-5482) GN=gcvH PE=3 SV=1	K02437	gcvH,GCSH	glycine cleavage system H protein	-	-	-	-	KOG3373	Glycine cleavage system H protein (lipoate-binding)	E	Amino acid transport and metabolism	-	-	-	-	-	-
model.g15263.t1	XP_018276993.1	XP_018276993.1 mitochondrial fission 1 protein [Cutaneotrichosporon oleaginosus]	P0CN71	sp|P0CN71|FIS1_CRYNB Mitochondrial fission 1 protein OS=Cryptococcus neoformans var. neoformans serotype D (strain B-3501A) GN=FIS1 PE=3 SV=1	K17969	FIS1,TTC11,MDV2	mitochondrial fission 1 protein	-	-	-	-	-	-	-	-	-	-	-	PHI:5047|G4N572|MoFis1|318829|Magnaporthe oryzae|Rice blast|Monocots|Mitochondrial fission protein|Gene deletion: full; gene complementation|reduced virulence	-	-
model.g15264.t1	XP_018276994.1	XP_018276994.1 WD40 repeat-like protein [Cutaneotrichosporon oleaginosus]	-	-	-	-	-	-	-	GO:0005515//protein binding	-	-	-	-	-	-	-	-	-	-	-
model.g15265.t1	XP_018276996.1	XP_018276996.1 hypothetical protein CC85DRAFT_293163 [Cutaneotrichosporon oleaginosus]	P34655	sp|P34655|YOT0_CAEEL UPF0057 membrane protein ZK632.10 OS=Caenorhabditis elegans GN=ZK632.10 PE=3 SV=2	-	-	-	-	-	GO:0005515//protein binding	-	KOG1773	Stress responsive protein	R	General function prediction only	gnl|TC-DB|P87284	9.B.12.1.2	Plasma membrane proteolipid 3	-	-	-
model.g15266.t1	-	-	-	-	-	-	-	-	-	-	-	-	-	-	-	-	-	-	-	-	-
model.g15267.t1	-	-	-	-	-	-	-	-	-	-	-	-	-	-	-	-	-	-	-	-	-
model.g15268.t1	XP_018282362.1	XP_018282362.1 ATP-NAD kinase [Cutaneotrichosporon oleaginosus]	Q6LA56	sp|Q6LA56|YF4B_SCHPO Uncharacterized kinase C3H5.11 OS=Schizosaccharomyces pombe (strain 972 / ATCC 24843) GN=SPAC3H5.11 PE=3 SV=1	K00858	ppnK,NADK	NAD+ kinase	EC:2.7.1.23	GO:0006741//NADP biosynthetic process;GO:0008152//metabolic process	GO:0003951//NAD+ kinase activity	-	KOG2178	Predicted sugar kinase	G	Carbohydrate transport and metabolism	-	-	-	-	-	-
model.g15269.t1	XP_018282361.1	XP_018282361.1 chaperonin-containing T-complex zeta subunit Cct6 [Cutaneotrichosporon oleaginosus]	O94515	sp|O94515|TCPZ_SCHPO T-complex protein 1 subunit zeta OS=Schizosaccharomyces pombe (strain 972 / ATCC 24843) GN=cct6 PE=3 SV=1	-	-	-	-	-	GO:0005524//ATP binding	-	KOG0359	Chaperonin complex component, TCP-1 zeta subunit (CCT6)	O	Posttranslational modification, protein turnover, chaperones	-	-	-	-	-	-
model.g15270.t1	XP_018282360.1	XP_018282360.1 hypothetical protein CC85DRAFT_282016 [Cutaneotrichosporon oleaginosus]	Q6DH74	sp|Q6DH74|SNR27_DANRE U4/U6.U5 small nuclear ribonucleoprotein 27 kDa protein OS=Danio rerio GN=snrnp27 PE=2 SV=1	-	-	-	-	-	-	-	-	-	-	-	-	-	-	-	-	-
model.g15271.t1	XP_018282359.1	XP_018282359.1 SFT2-domain-containing protein [Cutaneotrichosporon oleaginosus]	Q4FZV2	sp|Q4FZV2|SFT2B_RAT Vesicle transport protein SFT2B OS=Rattus norvegicus GN=Sft2d2 PE=2 SV=1	-	-	-	-	GO:0016192//vesicle-mediated transport	-	-	KOG2887	Membrane protein involved in ER to Golgi transport	U	Intracellular trafficking, secretion, and vesicular transport	-	-	-	-	-	-
model.g15272.t1	XP_018282358.1	XP_018282358.1 hypothetical protein CC85DRAFT_325148 [Cutaneotrichosporon oleaginosus]	-	-	-	-	-	-	-	-	-	-	-	-	-	-	-	-	-	-	-
model.g15273.t1	XP_018282357.1	XP_018282357.1 Prefoldin beta-like protein [Cutaneotrichosporon oleaginosus]	-	-	-	-	-	-	GO:0006457//protein folding	GO:0051082//unfolded protein binding	GO:0016272//prefoldin complex	-	-	-	-	-	-	-	-	-	-
model.g15274.t1	XP_018279342.1	XP_018279342.1 hypothetical protein CC85DRAFT_285195 [Cutaneotrichosporon oleaginosus]	-	-	-	-	-	-	-	-	-	-	-	-	-	-	-	-	-	-	-
model.g15275.t1	XP_018279343.1	XP_018279343.1 WD40 repeat-like protein [Cutaneotrichosporon oleaginosus]	-	-	-	-	-	-	-	GO:0005515//protein binding	-	-	-	-	-	-	-	-	-	-	-
model.g15276.t1	XP_018279344.1	XP_018279344.1 hypothetical protein CC85DRAFT_76158 [Cutaneotrichosporon oleaginosus]	Q4P2B6	sp|Q4P2B6|SEC31_USTMA Protein transport protein SEC31 OS=Ustilago maydis (strain 521 / FGSC 9021) GN=SEC31 PE=3 SV=1	K14005	SEC31	protein transport protein SEC31	-	-	-	-	-	-	-	-	-	-	-	-	-	-
model.g15277.t1	XP_018279336.1	XP_018279336.1 hypothetical protein CC85DRAFT_75934 [Cutaneotrichosporon oleaginosus]	-	-	-	-	-	-	-	GO:0046983//protein dimerization activity	-	-	-	-	-	-	-	-	-	-	-
model.g3858.t1	XP_018276541.1	XP_018276541.1 hypothetical protein CC85DRAFT_287935 [Cutaneotrichosporon oleaginosus]	-	-	-	-	-	-	-	-	-	-	-	-	-	-	-	-	-	-	-
model.g3859.t1	XP_018277324.1	XP_018277324.1 carbon-nitrogen hydrolase [Cutaneotrichosporon oleaginosus]	-	-	-	-	-	-	GO:0006807//nitrogen compound metabolic process	GO:0016810//hydrolase activity, acting on carbon-nitrogen (but not peptide) bonds	-	-	-	-	-	-	-	-	-	-	-
model.g3860.t1	XP_018277791.1	XP_018277791.1 MFS general substrate transporter [Cutaneotrichosporon oleaginosus]	-	-	-	-	-	-	GO:0055085//transmembrane transport	-	GO:0016021//integral component of membrane	-	-	-	-	-	-	-	-	-	-
model.g3861.t1	XP_018276537.1	XP_018276537.1 hypothetical protein CC85DRAFT_330261 [Cutaneotrichosporon oleaginosus]	-	-	-	-	-	-	-	-	-	-	-	-	-	-	-	-	-	-	-
model.g3862.t1	XP_018276536.1	XP_018276536.1 hypothetical protein CC85DRAFT_287929 [Cutaneotrichosporon oleaginosus]	-	-	-	-	-	-	-	-	-	-	-	-	-	-	-	-	-	-	-
model.g3863.t1	XP_018276535.1	XP_018276535.1 hypothetical protein CC85DRAFT_304532 [Cutaneotrichosporon oleaginosus]	-	-	-	-	-	-	-	-	-	-	-	-	-	-	-	-	-	-	-
model.g3864.t1	XP_018276534.1	XP_018276534.1 hypothetical protein CC85DRAFT_287928 [Cutaneotrichosporon oleaginosus]	-	-	-	-	-	-	-	-	-	-	-	-	-	-	-	-	-	-	-
model.g3865.t1	XP_018276533.1	XP_018276533.1 putative alcohol dehydrogenase [Cutaneotrichosporon oleaginosus]	-	-	K00002	AKR1A1,adh	alcohol dehydrogenase (NADP+)	EC:1.1.1.2	GO:0055114//oxidation-reduction process	-	-	-	-	-	-	-	-	-	-	-	-
model.g3866.t1	XP_018276532.1	XP_018276532.1 hypothetical protein CC85DRAFT_304529 [Cutaneotrichosporon oleaginosus]	-	-	-	-	-	-	-	-	-	-	-	-	-	-	-	-	-	-	-
model.g3867.t1	-	-	-	-	-	-	-	-	-	-	-	-	-	-	-	-	-	-	-	-	-
model.g3868.t1	XP_018276520.1	XP_018276520.1 hypothetical protein CC85DRAFT_330246 [Cutaneotrichosporon oleaginosus]	-	-	-	-	-	-	-	-	-	-	-	-	-	-	-	-	-	-	-
model.g3869.t1	XP_018279223.1	XP_018279223.1 general substrate transporter [Cutaneotrichosporon oleaginosus]	-	-	-	-	-	-	GO:0055085//transmembrane transport	GO:0022857//transmembrane transporter activity	GO:0016021//integral component of membrane	-	-	-	-	-	-	-	-	-	-
model.g3870.t1	-	-	-	-	-	-	-	-	-	-	-	-	-	-	-	-	-	-	-	-	-
model.g3871.t1	XP_018281076.1	XP_018281076.1 MFS general substrate transporter [Cutaneotrichosporon oleaginosus]	-	-	-	-	-	-	GO:0055085//transmembrane transport	-	GO:0016021//integral component of membrane	-	-	-	-	-	-	-	-	-	-
model.g3872.t1	XP_018281063.1	XP_018281063.1 hypothetical protein CC85DRAFT_300412 [Cutaneotrichosporon oleaginosus]	-	-	-	-	-	-	-	-	-	-	-	-	-	-	-	-	-	-	-
model.g3873.t1	EKD01260.1	EKD01260.1 transporter [Trichosporon asahii var. asahii CBS 8904]	-	-	-	-	-	-	GO:0055085//transmembrane transport	-	GO:0016021//integral component of membrane	-	-	-	-	-	-	-	-	-	-
model.g3874.t1	XP_018278949.1	XP_018278949.1 hypothetical protein CC85DRAFT_285541 [Cutaneotrichosporon oleaginosus]	-	-	-	-	-	-	-	-	-	-	-	-	-	-	-	-	-	-	-
model.g3875.t1	-	-	-	-	-	-	-	-	-	-	-	-	-	-	-	-	-	-	-	-	-
model.g3876.t1	-	-	-	-	-	-	-	-	-	-	-	-	-	-	-	-	-	-	-	-	-
model.g3877.t1	-	-	-	-	-	-	-	-	-	-	-	-	-	-	-	-	-	-	-	-	-
model.g3878.t1	XP_018281064.1	XP_018281064.1 hypothetical protein CC85DRAFT_283508 [Cutaneotrichosporon oleaginosus]	-	-	-	-	-	-	-	-	-	-	-	-	-	-	-	-	-	-	-
model.g3879.t1	-	-	-	-	-	-	-	-	-	-	-	-	-	-	-	-	-	-	-	-	-
model.g3880.t1	-	-	-	-	-	-	-	-	-	-	-	-	-	-	-	-	-	-	-	-	-
model.g3881.t1	-	-	-	-	-	-	-	-	-	-	-	-	-	-	-	-	-	-	-	-	-
model.g3882.t1	XP_018280982.1	XP_018280982.1 hypothetical protein CC85DRAFT_314864, partial [Cutaneotrichosporon oleaginosus]	P0CM79	sp|P0CM79|GRC3_CRYNB Polynucleotide 5'-hydroxyl-kinase GRC3 OS=Cryptococcus neoformans var. neoformans serotype D (strain B-3501A) GN=GRC3 PE=3 SV=1	-	-	-	-	-	-	-	-	-	-	-	-	-	-	-	-	-
model.g3883.t1	-	-	-	-	-	-	-	-	GO:0006418//tRNA aminoacylation for protein translation	GO:0000166//nucleotide binding;GO:0004812//aminoacyl-tRNA ligase activity;GO:0005524//ATP binding	-	-	-	-	-	-	-	-	-	-	-
model.g15284.t1	XP_018281846.1	XP_018281846.1 G-protein gamma subunit [Cutaneotrichosporon oleaginosus]	-	-	K07973	GNG	guanine nucleotide-binding protein subunit gamma,fungi	-	GO:0007186//G-protein coupled receptor signaling pathway	GO:0004871//signal transducer activity	GO:0005834//heterotrimeric G-protein complex	-	-	-	-	-	-	-	-	-	-
model.g15285.t1	XP_018281847.1	XP_018281847.1 hypothetical protein CC85DRAFT_325863 [Cutaneotrichosporon oleaginosus]	-	-	-	-	-	-	-	-	-	-	-	-	-	-	-	-	-	-	-
model.g15286.t1	XP_018281732.1	XP_018281732.1 DUF254-domain-containing protein [Cutaneotrichosporon oleaginosus]	P0CO83	sp|P0CO83|MON1_CRYNB Vacuolar fusion protein MON1 OS=Cryptococcus neoformans var. neoformans serotype D (strain B-3501A) GN=MON1 PE=3 SV=1	K20195	MON1	vacuolar fusion protein MON1	-	-	-	-	-	-	-	-	-	-	-	-	-	-
model.g15287.t1	XP_018281733.1	XP_018281733.1 Gpi16 subunit, GPI transamidase component [Cutaneotrichosporon oleaginosus]	-	-	K05292	PIGT	GPI-anchor transamidase subunit T	-	GO:0016255//attachment of GPI anchor to protein	-	GO:0042765//GPI-anchor transamidase complex	-	-	-	-	-	-	-	-	-	-
model.g15288.t1	XP_018281734.1	XP_018281734.1 hypothetical protein CC85DRAFT_255565 [Cutaneotrichosporon oleaginosus]	Q8N8Y5	sp|Q8N8Y5|ZFP41_HUMAN Zinc finger protein 41 homolog OS=Homo sapiens GN=ZFP41 PE=2 SV=1	-	-	-	-	-	-	-	-	-	-	-	-	-	-	-	-	-
model.g15289.t1	-	-	P92520	sp|P92520|M820_ARATH Uncharacterized mitochondrial protein AtMg00820 OS=Arabidopsis thaliana GN=AtMg00820 PE=4 SV=1	-	-	-	-	-	-	-	-	-	-	-	-	-	-	-	-	-
model.g15290.t1	XP_018282323.1	XP_018282323.1 hypothetical protein CC85DRAFT_306380 [Cutaneotrichosporon oleaginosus]	-	-	-	-	-	-	-	-	-	-	-	-	-	-	-	-	-	-	PL14
model.g15291.t1	XP_018282324.1	XP_018282324.1 terpenoid synthase [Cutaneotrichosporon oleaginosus]	Q6CBH3	sp|Q6CBH3|COQ1_YARLI Probable hexaprenyl pyrophosphate synthase, mitochondrial OS=Yarrowia lipolytica (strain CLIB 122 / E 150) GN=COQ1 PE=3 SV=1	K05355	hexPS,COQ1	hexaprenyl-diphosphate synthase	EC:2.5.1.82 2.5.1.83	GO:0008299//isoprenoid biosynthetic process	-	-	KOG0776	Geranylgeranyl pyrophosphate synthase/Polyprenyl synthetase	H	Coenzyme transport and metabolism	-	-	-	-	-	-
model.g15292.t1	XP_018282325.1	XP_018282325.1 hypothetical protein CC85DRAFT_310258 [Cutaneotrichosporon oleaginosus]	-	-	-	-	-	-	-	-	-	-	-	-	-	-	-	-	-	-	-
model.g15293.t1	KIR44862.1	KIR44862.1 transposase subfamily [Cryptococcus gattii CA1280]	-	-	K00010	iolG	myo-inositol 2-dehydrogenase / D-chiro-inositol 1-dehydrogenase	EC:1.1.1.18 1.1.1.369	GO:0008152//metabolic process;GO:0055114//oxidation-reduction process	GO:0016491//oxidoreductase activity	-	-	-	-	-	-	-	-	-	-	-
model.g15294.t1	XP_018282326.1	XP_018282326.1 hypothetical protein CC85DRAFT_281990 [Cutaneotrichosporon oleaginosus]	P79082	sp|P79082|MGR2_SCHPO Protein mgr2 OS=Schizosaccharomyces pombe (strain 972 / ATCC 24843) GN=mgr2 PE=2 SV=1	-	-	-	-	-	-	-	-	-	-	-	gnl|TC-DB|Q02889	1.A.111.1.3	Protein MGR2 OS=Saccharomyces cerevisiae (strain ATCC 204508 / S288c) GN=MGR2 PE=1 SV=1	-	-	-
model.g15302.t1	XP_018277155.1	XP_018277155.1 hypothetical protein CC85DRAFT_287278 [Cutaneotrichosporon oleaginosus]	-	-	-	-	-	-	-	-	-	-	-	-	-	-	-	-	-	-	-
model.g15303.t1	XP_018277156.1	XP_018277156.1 hypothetical protein CC85DRAFT_277448 [Cutaneotrichosporon oleaginosus]	-	-	-	-	-	-	-	GO:0016779//nucleotidyltransferase activity	-	-	-	-	-	-	-	-	-	-	-
model.g15304.t1	XP_018278375.1	XP_018278375.1 hypothetical protein CC85DRAFT_292369 [Cutaneotrichosporon oleaginosus]	-	-	-	-	-	-	-	-	-	-	-	-	-	-	-	-	-	-	-
model.g15305.t1	XP_018278375.1	XP_018278375.1 hypothetical protein CC85DRAFT_292369 [Cutaneotrichosporon oleaginosus]	-	-	-	-	-	-	-	-	-	-	-	-	-	-	-	-	-	-	-
model.g15306.t1	XP_018278375.1	XP_018278375.1 hypothetical protein CC85DRAFT_292369 [Cutaneotrichosporon oleaginosus]	-	-	-	-	-	-	-	-	-	-	-	-	-	-	-	-	-	-	-
model.g15307.t1	XP_018278374.1	XP_018278374.1 Pkinase-domain-containing protein [Cutaneotrichosporon oleaginosus]	P50528	sp|P50528|PLO1_SCHPO Serine/threonine-protein kinase plo1 OS=Schizosaccharomyces pombe (strain 972 / ATCC 24843) GN=plo1 PE=1 SV=1	K06660	CDC5	cell cycle serine/threonine-protein kinase CDC5/MSD2	EC:2.7.11.21	GO:0006468//protein phosphorylation	GO:0004672//protein kinase activity;GO:0005524//ATP binding	-	KOG0575	Polo-like serine/threonine protein kinase	D	Cell cycle control, cell division, chromosome partitioning	-	-	-	-	-	-
model.g15308.t1	-	-	-	-	-	-	-	-	-	-	-	-	-	-	-	-	-	-	-	-	-
model.g15309.t1	XP_018275155.1	XP_018275155.1 WD40 repeat-like protein [Cutaneotrichosporon oleaginosus]	P78706	sp|P78706|RCO1_NEUCR Transcriptional repressor rco-1 OS=Neurospora crassa (strain ATCC 24698 / 74-OR23-1A / CBS 708.71 / DSM 1257 / FGSC 987) GN=rco-1 PE=4 SV=2	K06666	TUP1	general transcriptional corepressor TUP1	-	-	GO:0005515//protein binding	-	KOG0266	WD40 repeat-containing protein	R	General function prediction only	-	-	-	PHI:4475|G4MUR7|MoTup1|318829|Magnaporthe oryzae|Rice blast|Monocots|general transcriptional repressor|Gene disruption; gene complementation|loss of pathogenicity	TUP1_CANAL	-
model.g15310.t1	XP_018275185.1	XP_018275185.1 TPR-like protein [Cutaneotrichosporon oleaginosus]	P41889	sp|P41889|CUT9_SCHPO Anaphase-promoting complex subunit cut9 OS=Schizosaccharomyces pombe (strain 972 / ATCC 24843) GN=cut9 PE=1 SV=2	K03353	APC6,CDC16	anaphase-promoting complex subunit 6	-	-	-	-	KOG1173	Anaphase-promoting complex (APC), Cdc16 subunit	DO	Cell cycle control, cell division, chromosome partitioning;Posttranslational modification, protein turnover, chaperones	-	-	-	-	-	-
model.g15311.t1	XP_018275184.1	XP_018275184.1 hypothetical protein CC85DRAFT_289288 [Cutaneotrichosporon oleaginosus]	-	-	-	-	-	-	-	GO:0003676//nucleic acid binding	-	-	-	-	-	-	-	-	-	-	-
model.g15312.t1	XP_018275433.1	XP_018275433.1 STT3 subunit of Oligosaccharyl transferase [Cutaneotrichosporon oleaginosus]	O94335	sp|O94335|STT3_SCHPO Dolichyl-diphosphooligosaccharide--protein glycosyltransferase subunit stt3 OS=Schizosaccharomyces pombe (strain 972 / ATCC 24843) GN=stt3 PE=3 SV=1	K07151	STT3	dolichyl-diphosphooligosaccharide---protein glycosyltransferase	EC:2.4.99.18	GO:0006486//protein glycosylation	GO:0004576//oligosaccharyl transferase activity	GO:0016020//membrane	KOG2292	Oligosaccharyltransferase, STT3 subunit	O	Posttranslational modification, protein turnover, chaperones	gnl|TC-DB|G9P430	9.B.142.3.5	Glycosyltransferase family 66 protein OS=Hypocrea atroviridis (strain ATCC 20476 / IMI 206040) GN=TRIATDRAFT_148028 PE=4 SV=1	PHI:7329|G2WYZ0|STT3|27337|Verticillium dahliae|Verticillium wilt|Eudicots|Catalytic subunit of the multi-subunit oligosaccharyl transferase|Other evidence: transgenic plants|reduced virulence	-	GT66
model.g15313.t1	XP_018275432.1	XP_018275432.1 hypothetical protein CC85DRAFT_289022 [Cutaneotrichosporon oleaginosus]	-	-	-	-	-	-	-	-	-	-	-	-	-	-	-	-	-	-	-
model.g15314.t1	XP_018275431.1	XP_018275431.1 sterol-binding-like protein [Cutaneotrichosporon oleaginosus]	P80547	sp|P80547|SCP2_YARLI Fatty acid-binding protein OS=Yarrowia lipolytica (strain CLIB 122 / E 150) GN=SCP2 PE=1 SV=4	-	-	-	-	-	-	-	-	-	-	-	-	-	-	-	-	-
model.g15315.t1	XP_018275430.1	XP_018275430.1 DUF803-domain-containing protein [Cutaneotrichosporon oleaginosus]	Q3SWX0	sp|Q3SWX0|NIPA2_BOVIN Magnesium transporter NIPA2 OS=Bos taurus GN=NIPA2 PE=2 SV=1	-	-	-	-	GO:0015693//magnesium ion transport	GO:0015095//magnesium ion transmembrane transporter activity	GO:0016021//integral component of membrane	-	-	-	-	gnl|TC-DB|Q5AZI1	2.A.7.25.7	Putative uncharacterized protein OS=Emericella nidulans GN=AN6299.2 PE=4 SV=1	PHI:4891|Q5A5P7|orf19.5352|5476|Candida albicans|Disseminated candidiasis|Rodents|Involved in cell wall integrity|Gene mutation|unaffected pathogenicity	-	-
model.g15316.t1	XP_018275429.1	XP_018275429.1 hypothetical protein CC85DRAFT_10377 [Cutaneotrichosporon oleaginosus]	-	-	-	-	-	-	-	-	-	-	-	-	-	-	-	-	-	-	-
model.g15317.t1	XP_018275428.1	XP_018275428.1 tubulin beta chain [Cutaneotrichosporon oleaginosus]	Q94571	sp|Q94571|TBB2_HOMAM Tubulin beta-2 chain OS=Homarus americanus PE=2 SV=1	K07375	TUBB	tubulin beta	-	-	-	-	KOG1375	Beta tubulin	Z	Cytoskeleton	-	-	-	PHI:820|P41388|beta-tubulin|5025|Venturia inaequalis|Apple scab|No host tests done|beta-tubulin|Sequence analysis of sensitive and resistant strains|chemistry target: resistance to chemical	-	-
model.g15318.t1	EKD05079.1	EKD05079.1 hypothetical protein A1Q2_00623 [Trichosporon asahii var. asahii CBS 8904]	O14098	sp|O14098|CTK1_SCHPO CTD kinase subunit alpha OS=Schizosaccharomyces pombe (strain 972 / ATCC 24843) GN=lsk1 PE=1 SV=1	-	-	-	-	GO:0006468//protein phosphorylation	GO:0004672//protein kinase activity;GO:0005524//ATP binding	-	KOG0600	Cdc2-related protein kinase	D	Cell cycle control, cell division, chromosome partitioning	gnl|TC-DB|P06493	1.I.1.1.3	Cyclin-dependent kinase 1 OS=Homo sapiens GN=CDK1 PE=1 SV=3	PHI:1211|I1RRQ8|(Sc Ctk1)|5518|Fusarium graminearum|Fusarium ear blight|Monocots|protein kinase|Gene deletion: full|reduced virulence	C4YM45_CANAW	-
model.g15319.t1	XP_018278765.1	XP_018278765.1 hypothetical protein CC85DRAFT_302479 [Cutaneotrichosporon oleaginosus]	-	-	-	-	-	-	-	-	-	-	-	-	-	-	-	-	-	-	-
model.g15320.t1	XP_018278766.1	XP_018278766.1 hypothetical protein CC85DRAFT_285681 [Cutaneotrichosporon oleaginosus]	-	-	-	-	-	-	-	-	-	-	-	-	-	-	-	-	-	-	-
model.g15321.t1	XP_018278767.1	XP_018278767.1 AAA-domain-containing protein, partial [Cutaneotrichosporon oleaginosus]	Q7SGP2	sp|Q7SGP2|PEX6_NEUCR Peroxisomal biogenesis factor 6 OS=Neurospora crassa (strain ATCC 24698 / 74-OR23-1A / CBS 708.71 / DSM 1257 / FGSC 987) GN=pex-6 PE=3 SV=1	K13339	PEX6,PXAAA1	peroxin-6	-	-	GO:0005524//ATP binding	-	KOG0736	Peroxisome assembly factor 2 containing the AAA+-type ATPase domain	O	Posttranslational modification, protein turnover, chaperones	gnl|TC-DB|Q13608	3.A.20.1.1	Peroxisome assembly factor 2 OS=Homo sapiens GN=PEX6 PE=1 SV=2	PHI:2715|I1RNL3|PEX6|5518|Fusarium graminearum|Fusarium head blight|Monocots|Peroxisomal biogenesis factor 6|Gene deletion: full; gene complementation|reduced virulence	-	-
model.g15322.t1	XP_018278768.1	XP_018278768.1 hypothetical protein CC85DRAFT_285682 [Cutaneotrichosporon oleaginosus]	-	-	-	-	-	-	-	-	-	-	-	-	-	-	-	-	-	-	-
model.g15323.t1	XP_018281689.1	XP_018281689.1 amidase [Cutaneotrichosporon oleaginosus]	-	-	-	-	-	-	GO:0008152//metabolic process	GO:0016787//hydrolase activity	-	-	-	-	-	-	-	-	-	-	-
model.g15324.t1	XP_018281690.1	XP_018281690.1 hypothetical protein CC85DRAFT_282690 [Cutaneotrichosporon oleaginosus]	-	-	-	-	-	-	-	GO:0003824//catalytic activity;GO:0050662//coenzyme binding	-	-	-	-	-	-	-	-	-	-	-
[truncated: 14,388 more rows]
