# Supplementary material for: Draft Genome and Comparative Analysis of a Cutaneotrichosporon jirovecii-Related Yeast Recovered from a Human Fecal Sample
Source: J Fungi (Basel). 2026 Jun 20;12(6):450. doi: 10.3390/jof12060450 (PMC13301821; doi:10.3390/jof12060450)
Supplement: Supplementary file 1 [file jof-12-00450-s001.zip › Supplementary Table S1. BLASTn comparison of ITS and IGS1 sequences of strain H0426_7 against referencetype-material records..xlsx]

## Sheet: Table S1
Isolate	Marker	Query length (bp)	BLAST search scope	Top hit or result	Type-material relationship	Query coverage (%)	Identity (%)	Accession	Interpretation
H0426_7	ITS (ITS1-5.8S-ITS2)	530	Sequences from type material	Trichosporon jirovecii strain ATCC 34499	Equivalent deposit of the C. jirovecii type strain (CBS 6864/ATCC 34499)	100	99.62	HM802131.1	Supports placement within a C. jirovecii-related lineage
H0426_7	ITS (ITS1-5.8S-ITS2)	530	Sequences from type material	Cutaneotrichosporon jirovecii CBS 6864	Culture from type material/type-strain deposit	100	99.62	NR_073252.1	Supports placement within a C. jirovecii-related lineage
H0426_7	ITS/ribosomal sequence	530	Sequences from type material	C. jirovecii CBS 6864-derived ribosomal sequence	Type-strain-derived record	98	99.61	KY103016.1	High-similarity type-strain-derived record
H0426_7	IGS1 (26S-5S rRNA intergenic spacer)	465	Sequences from type material	No informative C. jirovecii type-material match with adequate coverage under current database coverage	Not applicable	Limited	Not used	Not applicable	IGS1 was not used for species-level assignment
